# Supplementary material for: Microbial diversity analysis and screening for novel xylanase enzymes from the sediment of the Lobios Hot Spring in Spain
Source: Sci Rep. 2019 Aug 1;9:11195. doi: 10.1038/s41598-019-47637-z (PMC6671963; doi:10.1038/s41598-019-47637-z)
Supplement: Supplementary file 1 — Dataset 1 [file 41598_2019_47637_MOESM1_ESM.xlsx]

## Sheet: All
Supplementary Table 1. Taxonomic classification of metagenomic reads. Paired reads were annotated by BLASTX using DIAMOND (Buchfink et al., 2015) against the NCBI protein (nr) database using an e-value 1e-03 and one best match was retained (-max_target_seqs 1). BLAST output files (in xml format) were imported into MEGAN (MEtaGenome ANalyzer) software (version 5.4.0) to perform taxonomic analysis …
Domain	Phylum	Class	Order	Family	Genus	Species	read count	% of total reads
Bacteria							11247547	83.5976
Bacteria	Acidobacteria						3306800	24.5778
Bacteria	Acidobacteria	Acidobacteriia					168306	1.25094
Bacteria	Acidobacteria	Acidobacteriia	Acidobacteriales				168306	1.25094
Bacteria	Acidobacteria	Acidobacteriia	Acidobacteriales	Acidobacteriaceae			131519	0.977517
Bacteria	Acidobacteria	Acidobacteriia	Acidobacteriales	Acidobacteriaceae	Acidobacterium		20760	0.154299
Bacteria	Acidobacteria	Acidobacteriia	Acidobacteriales	Acidobacteriaceae	Acidobacterium	Acidobacterium ailaaui	15228	0.113182
Bacteria	Acidobacteria	Acidobacteriia	Acidobacteriales	Acidobacteriaceae	Acidobacterium	Acidobacterium capsulatum	5531	0.0411092
Bacteria	Acidobacteria	Acidobacteriia	Acidobacteriales	Acidobacteriaceae	Bryocella		4580	0.0340409
Bacteria	Acidobacteria	Acidobacteriia	Acidobacteriales	Acidobacteriaceae	Bryocella	Bryocella elongata	4580	0.0340409
Bacteria	Acidobacteria	Acidobacteriia	Acidobacteriales	Acidobacteriaceae	Candidatus Koribacter		17349	0.128947
Bacteria	Acidobacteria	Acidobacteriia	Acidobacteriales	Acidobacteriaceae	Candidatus Koribacter	Candidatus Koribacter versatilis	17349	0.128947
Bacteria	Acidobacteria	Acidobacteriia	Acidobacteriales	Acidobacteriaceae	Edaphobacter		4291	0.0318929
Bacteria	Acidobacteria	Acidobacteriia	Acidobacteriales	Acidobacteriaceae	Edaphobacter	Edaphobacter aggregans	4291	0.0318929
Bacteria	Acidobacteria	Acidobacteriia	Acidobacteriales	Acidobacteriaceae	Granulicella		11180	0.0830955
Bacteria	Acidobacteria	Acidobacteriia	Acidobacteriales	Acidobacteriaceae	Granulicella	Granulicella mallensis	3999	0.0297226
Bacteria	Acidobacteria	Acidobacteriia	Acidobacteriales	Acidobacteriaceae	Granulicella	Granulicella pectinivorans	4284	0.0318409
Bacteria	Acidobacteria	Acidobacteriia	Acidobacteriales	Acidobacteriaceae	Granulicella	Granulicella tundricola	2363	0.017563
Bacteria	Acidobacteria	Acidobacteriia	Acidobacteriales	Acidobacteriaceae	Silvibacterium		8070	0.0599804
Bacteria	Acidobacteria	Acidobacteriia	Acidobacteriales	Acidobacteriaceae	Silvibacterium	Silvibacterium bohemicum	8070	0.0599804
Bacteria	Acidobacteria	Acidobacteriia	Acidobacteriales	Acidobacteriaceae	Terracidiphilus		5848	0.0434653
Bacteria	Acidobacteria	Acidobacteriia	Acidobacteriales	Acidobacteriaceae	Terracidiphilus	Terracidiphilus gabretensis	5848	0.0434653
Bacteria	Acidobacteria	Acidobacteriia	Acidobacteriales	Acidobacteriaceae	Terriglobus		12739	0.0946828
Bacteria	Acidobacteria	Acidobacteriia	Acidobacteriales	Acidobacteriaceae	Terriglobus	Terriglobus roseus	5680	0.0422167
Bacteria	Acidobacteria	Acidobacteriia	Acidobacteriales	Acidobacteriaceae	Terriglobus	Terriglobus saanensis	4814	0.0357801
Bacteria	Acidobacteria	Acidobacteriia	Acidobacteriales	Acidobacteriaceae	Terriglobus	Terriglobus sp. TAA 43	2239	0.0166414
Bacteria	Acidobacteria	Acidobacteriia	Acidobacteriales	Acidobacteriaceae	unclassified Acidobacteriaceae		46702	0.347113
Bacteria	Acidobacteria	Acidobacteriia	Acidobacteriales	Acidobacteriaceae	unclassified Acidobacteriaceae	Acidobacteria bacterium KBS 146	4069	0.0302429
Bacteria	Acidobacteria	Acidobacteriia	Acidobacteriales	Acidobacteriaceae	unclassified Acidobacteriaceae	Acidobacteriaceae bacterium KBS 83	5667	0.0421201
Bacteria	Acidobacteria	Acidobacteriia	Acidobacteriales	Acidobacteriaceae	unclassified Acidobacteriaceae	Acidobacteriaceae bacterium KBS 89	4648	0.0345463
Bacteria	Acidobacteria	Acidobacteriia	Acidobacteriales	Acidobacteriaceae	unclassified Acidobacteriaceae	Acidobacteriaceae bacterium KBS 96	17914	0.133146
Bacteria	Acidobacteria	Acidobacteriia	Acidobacteriales	Acidobacteriaceae	unclassified Acidobacteriaceae	Acidobacteriaceae bacterium TAA166	3699	0.0274929
Bacteria	Acidobacteria	Acidobacteriia	Acidobacteriales	Acidobacteriaceae	unclassified Acidobacteriaceae	Acidobacteriaceae bacterium URHE0068	10705	0.0795651
Bacteria	Acidobacteria	Acidobacteriia	Acidobacteriales	unclassified Acidobacteriales			36254	0.269458
Bacteria	Acidobacteria	Acidobacteriia	Acidobacteriales	unclassified Acidobacteriales		Acidobacteriales bacterium 13_1_40CM_3_55_5	8721	0.064819
Bacteria	Acidobacteria	Acidobacteriia	Acidobacteriales	unclassified Acidobacteriales		Acidobacteriales bacterium 13_2_20CM_2_55_5	9143	0.0679555
Bacteria	Acidobacteria	Acidobacteriia	Acidobacteriales	unclassified Acidobacteriales		Acidobacteriales bacterium 13_2_20CM_55_8	14560	0.108217
Bacteria	Acidobacteria	Acidobacteriia	Acidobacteriales	unclassified Acidobacteriales		Acidobacteriales bacterium 59-55	3830	0.0284665
Bacteria	Acidobacteria	Blastocatellia					678927	5.04614
Bacteria	Acidobacteria	Blastocatellia			Chloracidobacterium		208253	1.54784
Bacteria	Acidobacteria	Blastocatellia			Chloracidobacterium	Chloracidobacterium thermophilum	208253	1.54784
Bacteria	Acidobacteria	Blastocatellia			Pyrinomonas		470674	3.49829
Bacteria	Acidobacteria	Blastocatellia			Pyrinomonas	Pyrinomonas methylaliphatogenes	470674	3.49829
Bacteria	Acidobacteria	environmental samples <Acidobacteria>					1332992	9.90748
Bacteria	Acidobacteria	environmental samples <Acidobacteria>				uncultured Acidobacteria bacterium	1330399	9.88821
Bacteria	Acidobacteria	Holophagae					3409	0.0253374
Bacteria	Acidobacteria	Holophagae	Holophagales				3409	0.0253374
Bacteria	Acidobacteria	Holophagae	Holophagales	Holophagaceae			3409	0.0253374
Bacteria	Acidobacteria	Holophagae	Holophagales	Holophagaceae	Geothrix		2297	0.0170725
Bacteria	Acidobacteria	Holophagae	Holophagales	Holophagaceae	Geothrix	Geothrix fermentans	2297	0.0170725
Bacteria	Acidobacteria	Solibacteres					67937	0.504943
Bacteria	Acidobacteria	Solibacteres	Solibacterales				67937	0.504943
Bacteria	Acidobacteria	Solibacteres	Solibacterales	Solibacteraceae			49842	0.370451
Bacteria	Acidobacteria	Solibacteres	Solibacterales	Solibacteraceae	Candidatus Solibacter		49842	0.370451
Bacteria	Acidobacteria	Solibacteres	Solibacterales	Solibacteraceae	Candidatus Solibacter	Candidatus Solibacter usitatus	49842	0.370451
Bacteria	Acidobacteria	Solibacteres	Solibacterales	unclassified Solibacterales			18095	0.134491
Bacteria	Acidobacteria	Solibacteres	Solibacterales	unclassified Solibacterales	Bryobacter		18095	0.134491
Bacteria	Acidobacteria	Solibacteres	Solibacterales	unclassified Solibacterales	Bryobacter	Bryobacter aggregatus	18095	0.134491
Bacteria	Acidobacteria	unclassified Acidobacteria					1055229	7.84301
Bacteria	Acidobacteria	unclassified Acidobacteria	Acidobacteria subdivision 22				6912	0.0513735
Bacteria	Acidobacteria	unclassified Acidobacteria	Acidobacteria subdivision 22			Acidobacteria bacterium Mor1	6912	0.0513735
Bacteria	Acidobacteria	unclassified Acidobacteria	Acidobacteria subdivision 23				20590	0.153035
Bacteria	Acidobacteria	unclassified Acidobacteria	Acidobacteria subdivision 23		Thermoanaerobaculum		20590	0.153035
Bacteria	Acidobacteria	unclassified Acidobacteria	Acidobacteria subdivision 23		Thermoanaerobaculum	Thermoanaerobaculum aquaticum	20590	0.153035
Bacteria	Acidobacteria	unclassified Acidobacteria	Acidobacteria subdivision 6				18679	0.138832
Bacteria	Acidobacteria	unclassified Acidobacteria	Acidobacteria subdivision 6			Acidobacteria bacterium DSM 100886	18679	0.138832
Bacteria	Acidobacteria	unclassified Acidobacteria	unclassified Acidobacteria (miscellaneous)				1009048	7.49976
Bacteria	Acidobacteria	unclassified Acidobacteria	unclassified Acidobacteria (miscellaneous)			Acidobacteria bacterium 13_1_20CM_2_55_15	3286	0.0244232
Bacteria	Acidobacteria	unclassified Acidobacteria	unclassified Acidobacteria (miscellaneous)			Acidobacteria bacterium 13_1_20CM_2_57_8	7548	0.0561006
Bacteria	Acidobacteria	unclassified Acidobacteria	unclassified Acidobacteria (miscellaneous)			Acidobacteria bacterium 13_1_20CM_2_60_10	13496	0.100309
Bacteria	Acidobacteria	unclassified Acidobacteria	unclassified Acidobacteria (miscellaneous)			Acidobacteria bacterium 13_1_20CM_2_65_9	4875	0.0362335
Bacteria	Acidobacteria	unclassified Acidobacteria	unclassified Acidobacteria (miscellaneous)			Acidobacteria bacterium 13_1_20CM_2_68_14	3926	0.0291801
Bacteria	Acidobacteria	unclassified Acidobacteria	unclassified Acidobacteria (miscellaneous)			Acidobacteria bacterium 13_1_20CM_2_68_7	3388	0.0251814
Bacteria	Acidobacteria	unclassified Acidobacteria	unclassified Acidobacteria (miscellaneous)			Acidobacteria bacterium 13_1_20CM_3_53_8	173266	1.2878
Bacteria	Acidobacteria	unclassified Acidobacteria	unclassified Acidobacteria (miscellaneous)			Acidobacteria bacterium 13_1_20CM_3_58_11	6776	0.0503627
Bacteria	Acidobacteria	unclassified Acidobacteria	unclassified Acidobacteria (miscellaneous)			Acidobacteria bacterium 13_1_20CM_4_56_7	12276	0.0912416
Bacteria	Acidobacteria	unclassified Acidobacteria	unclassified Acidobacteria (miscellaneous)			Acidobacteria bacterium 13_1_20CM_4_57_11	1374	0.0102123
Bacteria	Acidobacteria	unclassified Acidobacteria	unclassified Acidobacteria (miscellaneous)			Acidobacteria bacterium 13_1_20CM_58_21	11696	0.0869307
Bacteria	Acidobacteria	unclassified Acidobacteria	unclassified Acidobacteria (miscellaneous)			Acidobacteria bacterium 13_1_40CM_2_56_11	4263	0.0316848
Bacteria	Acidobacteria	unclassified Acidobacteria	unclassified Acidobacteria (miscellaneous)			Acidobacteria bacterium 13_1_40CM_2_56_5	10160	0.0755144
Bacteria	Acidobacteria	unclassified Acidobacteria	unclassified Acidobacteria (miscellaneous)			Acidobacteria bacterium 13_1_40CM_2_60_7	13782	0.102435
Bacteria	Acidobacteria	unclassified Acidobacteria	unclassified Acidobacteria (miscellaneous)			Acidobacteria bacterium 13_1_40CM_2_64_6	3330	0.0247503
Bacteria	Acidobacteria	unclassified Acidobacteria	unclassified Acidobacteria (miscellaneous)			Acidobacteria bacterium 13_1_40CM_2_68_10	6463	0.0480363
Bacteria	Acidobacteria	unclassified Acidobacteria	unclassified Acidobacteria (miscellaneous)			Acidobacteria bacterium 13_1_40CM_2_68_5	12331	0.0916503
Bacteria	Acidobacteria	unclassified Acidobacteria	unclassified Acidobacteria (miscellaneous)			Acidobacteria bacterium 13_1_40CM_3_55_6	53611	0.398465
Bacteria	Acidobacteria	unclassified Acidobacteria	unclassified Acidobacteria (miscellaneous)			Acidobacteria bacterium 13_1_40CM_3_56_11	7891	0.05865
Bacteria	Acidobacteria	unclassified Acidobacteria	unclassified Acidobacteria (miscellaneous)			Acidobacteria bacterium 13_1_40CM_3_65_5	2535	0.0188414
Bacteria	Acidobacteria	unclassified Acidobacteria	unclassified Acidobacteria (miscellaneous)			Acidobacteria bacterium 13_1_40CM_4_57_6	2134	0.015861
Bacteria	Acidobacteria	unclassified Acidobacteria	unclassified Acidobacteria (miscellaneous)			Acidobacteria bacterium 13_1_40CM_4_58_4	30995	0.230371
Bacteria	Acidobacteria	unclassified Acidobacteria	unclassified Acidobacteria (miscellaneous)			Acidobacteria bacterium 13_1_40CM_4_61_5	10789	0.0801894
Bacteria	Acidobacteria	unclassified Acidobacteria	unclassified Acidobacteria (miscellaneous)			Acidobacteria bacterium 13_1_40CM_4_65_8	6099	0.0453309
Bacteria	Acidobacteria	unclassified Acidobacteria	unclassified Acidobacteria (miscellaneous)			Acidobacteria bacterium 13_1_40CM_4_69_4	4754	0.0353342
Bacteria	Acidobacteria	unclassified Acidobacteria	unclassified Acidobacteria (miscellaneous)			Acidobacteria bacterium 13_1_40CM_56_16	41840	0.310976
Bacteria	Acidobacteria	unclassified Acidobacteria	unclassified Acidobacteria (miscellaneous)			Acidobacteria bacterium 13_1_40CM_65_14	21745	0.16162
Bacteria	Acidobacteria	unclassified Acidobacteria	unclassified Acidobacteria (miscellaneous)			Acidobacteria bacterium 13_2_20CM_2_57_6	9166	0.0681264
Bacteria	Acidobacteria	unclassified Acidobacteria	unclassified Acidobacteria (miscellaneous)			Acidobacteria bacterium 13_2_20CM_2_66_4	9482	0.0704751
Bacteria	Acidobacteria	unclassified Acidobacteria	unclassified Acidobacteria (miscellaneous)			Acidobacteria bacterium 13_2_20CM_56_17	2349	0.017459
Bacteria	Acidobacteria	unclassified Acidobacteria	unclassified Acidobacteria (miscellaneous)			Acidobacteria bacterium 13_2_20CM_57_17	12525	0.0930923
Bacteria	Acidobacteria	unclassified Acidobacteria	unclassified Acidobacteria (miscellaneous)			Acidobacteria bacterium 13_2_20CM_57_7	8965	0.0666325
Bacteria	Acidobacteria	unclassified Acidobacteria	unclassified Acidobacteria (miscellaneous)			Acidobacteria bacterium 13_2_20CM_58_27	25892	0.192443
Bacteria	Acidobacteria	unclassified Acidobacteria	unclassified Acidobacteria (miscellaneous)			Acidobacteria bacterium OLB17	33065	0.245756
Bacteria	Acidobacteria	unclassified Acidobacteria	unclassified Acidobacteria (miscellaneous)			Acidobacteria bacterium RBG_13_68_16	10219	0.0759529
Bacteria	Acidobacteria	unclassified Acidobacteria	unclassified Acidobacteria (miscellaneous)			Acidobacteria bacterium RBG_16_64_8	7784	0.0578547
Bacteria	Acidobacteria	unclassified Acidobacteria	unclassified Acidobacteria (miscellaneous)			Acidobacteria bacterium RBG_16_68_9	2491	0.0185144
Bacteria	Acidobacteria	unclassified Acidobacteria	unclassified Acidobacteria (miscellaneous)			Acidobacteria bacterium RBG_16_70_10	11103	0.0825232
Bacteria	Acidobacteria	unclassified Acidobacteria	unclassified Acidobacteria (miscellaneous)			Acidobacteria bacterium RIFCSPHIGHO2_01_FULL_67_28	24963	0.185538
Bacteria	Acidobacteria	unclassified Acidobacteria	unclassified Acidobacteria (miscellaneous)			Acidobacteria bacterium RIFCSPHIGHO2_02_FULL_67_57	29712	0.220835
Bacteria	Acidobacteria	unclassified Acidobacteria	unclassified Acidobacteria (miscellaneous)			Acidobacteria bacterium RIFCSPHIGHO2_12_FULL_67_30	12762	0.0948538
Bacteria	Acidobacteria	unclassified Acidobacteria	unclassified Acidobacteria (miscellaneous)			Acidobacteria bacterium RIFCSPLOWO2_02_FULL_59_13	29679	0.22059
Bacteria	Acidobacteria	unclassified Acidobacteria	unclassified Acidobacteria (miscellaneous)			Acidobacteria bacterium RIFCSPLOWO2_02_FULL_60_20	13664	0.101558
Bacteria	Acidobacteria	unclassified Acidobacteria	unclassified Acidobacteria (miscellaneous)			Acidobacteria bacterium RIFCSPLOWO2_02_FULL_61_28	51039	0.379348
Bacteria	Acidobacteria	unclassified Acidobacteria	unclassified Acidobacteria (miscellaneous)			Acidobacteria bacterium RIFCSPLOWO2_02_FULL_64_15	21098	0.156811
Bacteria	Acidobacteria	unclassified Acidobacteria	unclassified Acidobacteria (miscellaneous)			Acidobacteria bacterium RIFCSPLOWO2_02_FULL_65_29	13390	0.0995214
Bacteria	Acidobacteria	unclassified Acidobacteria	unclassified Acidobacteria (miscellaneous)			Acidobacteria bacterium RIFCSPLOWO2_02_FULL_67_21	14658	0.108946
Bacteria	Acidobacteria	unclassified Acidobacteria	unclassified Acidobacteria (miscellaneous)			Acidobacteria bacterium RIFCSPLOWO2_02_FULL_67_36	35282	0.262234
Bacteria	Acidobacteria	unclassified Acidobacteria	unclassified Acidobacteria (miscellaneous)			Acidobacteria bacterium RIFCSPLOWO2_02_FULL_68_18	16021	0.119076
Bacteria	Acidobacteria	unclassified Acidobacteria	unclassified Acidobacteria (miscellaneous)			Acidobacteria bacterium RIFCSPLOWO2_12_FULL_54_10	21369	0.158825
Bacteria	Acidobacteria	unclassified Acidobacteria	unclassified Acidobacteria (miscellaneous)			Acidobacteria bacterium RIFCSPLOWO2_12_FULL_59_11	18016	0.133904
Bacteria	Acidobacteria	unclassified Acidobacteria	unclassified Acidobacteria (miscellaneous)			Acidobacteria bacterium RIFCSPLOWO2_12_FULL_60_22	54249	0.403207
Bacteria	Acidobacteria	unclassified Acidobacteria	unclassified Acidobacteria (miscellaneous)			Acidobacteria bacterium RIFCSPLOWO2_12_FULL_65_11	1442	0.0107177
Bacteria	Acidobacteria	unclassified Acidobacteria	unclassified Acidobacteria (miscellaneous)			Acidobacteria bacterium RIFCSPLOWO2_12_FULL_66_10	5192	0.0385896
Bacteria	Acidobacteria	unclassified Acidobacteria	unclassified Acidobacteria (miscellaneous)			Acidobacteria bacterium RIFCSPLOWO2_12_FULL_67_14	2103	0.0156306
Bacteria	Acidobacteria	unclassified Acidobacteria	unclassified Acidobacteria (miscellaneous)			Acidobacteria bacterium RIFCSPLOWO2_12_FULL_67_14b	17659	0.131251
Bacteria	Acidobacteria	unclassified Acidobacteria	unclassified Acidobacteria (miscellaneous)			Acidobacteria bacterium SCN 69-37	16178	0.120243
Bacteria	Aquificae <phylum>						52339	0.38901
Bacteria	Aquificae <phylum>	Aquificae					52339	0.38901
Bacteria	Aquificae <phylum>	Aquificae	Aquificales				45766	0.340156
Bacteria	Aquificae <phylum>	Aquificae	Aquificales	Aquificaceae			31026	0.230601
Bacteria	Aquificae <phylum>	Aquificae	Aquificales	Aquificaceae	Aquifex		3731	0.0277307
Bacteria	Aquificae <phylum>	Aquificae	Aquificales	Aquificaceae	Aquifex	Aquifex aeolicus	3581	0.0266158
Bacteria	Aquificae <phylum>	Aquificae	Aquificales	Aquificaceae	Hydrogenivirga		6598	0.0490397
Bacteria	Aquificae <phylum>	Aquificae	Aquificales	Aquificaceae	Hydrogenivirga	Hydrogenivirga sp. 128-5-R1-1	6598	0.0490397
Bacteria	Aquificae <phylum>	Aquificae	Aquificales	Aquificaceae	Hydrogenobacter		5679	0.0422093
Bacteria	Aquificae <phylum>	Aquificae	Aquificales	Aquificaceae	Hydrogenobacter	Hydrogenobacter thermophilus	5668	0.0421275
Bacteria	Aquificae <phylum>	Aquificae	Aquificales	Aquificaceae	Thermocrinis		14263	0.10601
Bacteria	Aquificae <phylum>	Aquificae	Aquificales	Aquificaceae	Thermocrinis	Thermocrinis albus	3927	0.0291875
Bacteria	Aquificae <phylum>	Aquificae	Aquificales	Aquificaceae	Thermocrinis	Thermocrinis minervae	3428	0.0254787
Bacteria	Aquificae <phylum>	Aquificae	Aquificales	Aquificaceae	Thermocrinis	Thermocrinis ruber	3788	0.0281544
Bacteria	Aquificae <phylum>	Aquificae	Aquificales	Aquificaceae	Thermocrinis	Thermocrinis sp. GBS	3120	0.0231894
Bacteria	Aquificae <phylum>	Aquificae	Aquificales	Aquificales genera incertae sedis			7806	0.0580182
Bacteria	Aquificae <phylum>	Aquificae	Aquificales	Aquificales genera incertae sedis	Thermosulfidibacter		7806	0.0580182
Bacteria	Aquificae <phylum>	Aquificae	Aquificales	Aquificales genera incertae sedis	Thermosulfidibacter	Thermosulfidibacter takaii	7806	0.0580182
Bacteria	Aquificae <phylum>	Aquificae	Aquificales	Hydrogenothermaceae			6933	0.0515296
Bacteria	Aquificae <phylum>	Aquificae	Aquificales	Hydrogenothermaceae	Persephonella		3626	0.0269503
Bacteria	Aquificae <phylum>	Aquificae	Aquificales	Hydrogenothermaceae	Persephonella	Persephonella marina	1467	0.0109035
Bacteria	Aquificae <phylum>	Aquificae	Aquificales	Hydrogenothermaceae	Persephonella	Persephonella sp. IF05-L8	1324	0.00984065
Bacteria	Aquificae <phylum>	Aquificae	Aquificales	Hydrogenothermaceae	Sulfurihydrogenibium		3291	0.0244604
Bacteria	Aquificae <phylum>	Aquificae	Desulfurobacteriales				6492	0.0482519
Bacteria	Aquificae <phylum>	Aquificae	Desulfurobacteriales	Desulfurobacteriaceae			6492	0.0482519
Bacteria	Aquificae <phylum>	Aquificae	Desulfurobacteriales	Desulfurobacteriaceae	Desulfurobacterium		3203	0.0238063
Bacteria	Aquificae <phylum>	Aquificae	Desulfurobacteriales	Desulfurobacteriaceae	Desulfurobacterium	Desulfurobacterium thermolithotrophum	1384	0.0102866
Bacteria	Aquificae <phylum>	Aquificae	Desulfurobacteriales	Desulfurobacteriaceae	Thermovibrio		3289	0.0244455
Bacteria	Aquificae <phylum>	Aquificae	Desulfurobacteriales	Desulfurobacteriaceae	Thermovibrio	Thermovibrio ammonificans	3288	0.0244381
Bacteria	Balneolaeota						3777	0.0280726
Bacteria	Balneolaeota	Balneolia					3777	0.0280726
Bacteria	Balneolaeota	Balneolia	Balneolales				3777	0.0280726
Bacteria	Balneolaeota	Balneolia	Balneolales	Balneolaceae			3777	0.0280726
Bacteria	Balneolaeota	Balneolia	Balneolales	Balneolaceae	Aliifodinibius		1604	0.0119218
Bacteria	Balneolaeota	Balneolia	Balneolales	Balneolaceae	Aliifodinibius	Aliifodinibius roseus	1604	0.0119218
Bacteria	Balneolaeota	Balneolia	Balneolales	Balneolaceae	Balneola		1348	0.010019
Bacteria	Calditrichaeota						8554	0.0635777
Bacteria	Calditrichaeota				Caldithrix		8554	0.0635777
Bacteria	Calditrichaeota				Caldithrix	Caldithrix abyssi	5757	0.042789
Bacteria	Calditrichaeota				Caldithrix	Caldithrix sp. RBG_13_44_9	2797	0.0207887
Bacteria	Deferribacteres <phylum>						3771	0.028028
Bacteria	Deferribacteres <phylum>	Deferribacteres					3771	0.028028
Bacteria	Deferribacteres <phylum>	Deferribacteres	Deferribacterales				3771	0.028028
Bacteria	Deferribacteres <phylum>	Deferribacteres	Deferribacterales	Deferribacteraceae			3771	0.028028
Bacteria	Deferribacteres <phylum>	Deferribacteres	Deferribacterales	Deferribacteraceae	Deferribacter		1304	0.009692
Bacteria	Deferribacteres <phylum>	Deferribacteres	Deferribacterales	Deferribacteraceae	Deferribacter	Deferribacter desulfuricans	1304	0.009692
Bacteria	Dictyoglomi						7700	0.0572304
Bacteria	Dictyoglomi	Dictyoglomia					7700	0.0572304
Bacteria	Dictyoglomi	Dictyoglomia	Dictyoglomales				7700	0.0572304
Bacteria	Dictyoglomi	Dictyoglomia	Dictyoglomales	Dictyoglomaceae			7700	0.0572304
Bacteria	Dictyoglomi	Dictyoglomia	Dictyoglomales	Dictyoglomaceae	Dictyoglomus		7700	0.0572304
Bacteria	Dictyoglomi	Dictyoglomia	Dictyoglomales	Dictyoglomaceae	Dictyoglomus	Dictyoglomus thermophilum	4230	0.0314395
Bacteria	Dictyoglomi	Dictyoglomia	Dictyoglomales	Dictyoglomaceae	Dictyoglomus	Dictyoglomus turgidum	3453	0.0256645
Bacteria	Elusimicrobia						39264	0.29183
Bacteria	Elusimicrobia	unclassified Elusimicrobia					38630	0.287118
Bacteria	Elusimicrobia	unclassified Elusimicrobia				Elusimicrobia bacterium CG1_02_37_114	1278	0.00949875
Bacteria	Elusimicrobia	unclassified Elusimicrobia				Elusimicrobia bacterium CG1_02_63_36	1779	0.0132224
Bacteria	Elusimicrobia	unclassified Elusimicrobia				Elusimicrobia bacterium GWA2_38_7	1935	0.0143819
Bacteria	Elusimicrobia	unclassified Elusimicrobia				Elusimicrobia bacterium GWA2_69_24	3347	0.0248766
Bacteria	Elusimicrobia	unclassified Elusimicrobia				Elusimicrobia bacterium RBG_16_66_12	1703	0.0126576
Bacteria	Elusimicrobia	unclassified Elusimicrobia				Elusimicrobia bacterium RIFCSPHIGHO2_01_FULL_64_10	2395	0.0178009
Bacteria	Elusimicrobia	unclassified Elusimicrobia				Elusimicrobia bacterium RIFCSPHIGHO2_02_FULL_57_9	1309	0.00972916
Bacteria	Elusimicrobia	unclassified Elusimicrobia				Elusimicrobia bacterium RIFCSPLOWO2_01_FULL_54_10	2070	0.0153853
Bacteria	Elusimicrobia	unclassified Elusimicrobia				Elusimicrobia bacterium RIFCSPLOWO2_01_FULL_59_12	2601	0.019332
Bacteria	Elusimicrobia	unclassified Elusimicrobia				Elusimicrobia bacterium RIFCSPLOWO2_12_FULL_59_9	1850	0.0137502
Bacteria	Elusimicrobia	unclassified Elusimicrobia				Elusimicrobia bacterium RIFOXYA12_FULL_51_18	1238	0.00920145
Bacteria	environmental samples <Bacteria>						66156	0.491705
Bacteria	environmental samples <Bacteria>					uncultured bacterium	52057	0.386914
Bacteria	environmental samples <Bacteria>					uncultured bacterium F39-01	2300	0.0170948
Bacteria	Bacteroidetes						285529	2.1222
Bacteria	Bacteroidetes		Bacteroidetes Order II. Incertae sedis				158276	1.17639
Bacteria	Bacteroidetes		Bacteroidetes Order II. Incertae sedis	Rhodothermaceae			158276	1.17639
Bacteria	Bacteroidetes		Bacteroidetes Order II. Incertae sedis	Rhodothermaceae	Rhodothermus		144706	1.07553
Bacteria	Bacteroidetes		Bacteroidetes Order II. Incertae sedis	Rhodothermaceae	Rhodothermus	Rhodothermus marinus	94935	0.705606
Bacteria	Bacteroidetes		Bacteroidetes Order II. Incertae sedis	Rhodothermaceae	Rhodothermus	Rhodothermus profundi	49700	0.369396
Bacteria	Bacteroidetes		Bacteroidetes Order II. Incertae sedis	Rhodothermaceae	Salinibacter		1531	0.0113792
Bacteria	Bacteroidetes		Bacteroidetes Order II. Incertae sedis	Rhodothermaceae	Salinibacter	Salinibacter ruber	1531	0.0113792
Bacteria	Bacteroidetes		Bacteroidetes Order II. Incertae sedis	Rhodothermaceae	Salisaeta		1750	0.0130069
Bacteria	Bacteroidetes		Bacteroidetes Order II. Incertae sedis	Rhodothermaceae	Salisaeta	Salisaeta longa	1750	0.0130069
Bacteria	Bacteroidetes		Bacteroidetes Order II. Incertae sedis	Rhodothermaceae	unclassified Rhodothermaceae		10289	0.0764731
Bacteria	Bacteroidetes		Bacteroidetes Order II. Incertae sedis	Rhodothermaceae	unclassified Rhodothermaceae	Rhodothermaceae bacterium RA	10289	0.0764731
Bacteria	Bacteroidetes	Bacteroidia					22681	0.168577
Bacteria	Bacteroidetes	Bacteroidia	Bacteroidales				22031	0.163746
Bacteria	Bacteroidetes	Bacteroidia	Bacteroidales	Bacteroidaceae			5200	0.0386491
Bacteria	Bacteroidetes	Bacteroidia	Bacteroidales	Bacteroidaceae	Bacteroides		5146	0.0382477
Bacteria	Bacteroidetes	Bacteroidia	Bacteroidales	Porphyromonadaceae			5267	0.0391471
Bacteria	Bacteroidetes	Bacteroidia	Bacteroidales	Porphyromonadaceae	Porphyromonas		1343	0.00998187
Bacteria	Bacteroidetes	Bacteroidia	Bacteroidales	Prevotellaceae			4058	0.0301611
Bacteria	Bacteroidetes	Bacteroidia	Bacteroidales	Prevotellaceae	Prevotella		3676	0.0273219
Bacteria	Bacteroidetes	Bacteroidia	Bacteroidales	Prolixibacteraceae			1827	0.0135792
Bacteria	Bacteroidetes	Bacteroidia	Bacteroidales	Rikenellaceae			2216	0.0164705
Bacteria	Bacteroidetes	Bacteroidia	Bacteroidales	Rikenellaceae	Alistipes		1823	0.0135495
Bacteria	Bacteroidetes	Bacteroidia	Bacteroidales	unclassified Bacteroidales			1416	0.0105244
Bacteria	Bacteroidetes	Chitinophagia					10640	0.079082
Bacteria	Bacteroidetes	Chitinophagia	Chitinophagales				10640	0.079082
Bacteria	Bacteroidetes	Chitinophagia	Chitinophagales	Chitinophagaceae			10640	0.079082
Bacteria	Bacteroidetes	Chitinophagia	Chitinophagales	Chitinophagaceae	Chitinophaga		2754	0.0204691
Bacteria	Bacteroidetes	Chitinophagia	Chitinophagales	Chitinophagaceae	Crenotalea		1749	0.0129995
Bacteria	Bacteroidetes	Chitinophagia	Chitinophagales	Chitinophagaceae	Crenotalea	Crenotalea thermophila	1749	0.0129995
Bacteria	Bacteroidetes	Cytophagia					40860	0.303693
Bacteria	Bacteroidetes	Cytophagia	Cytophagales				40860	0.303693
Bacteria	Bacteroidetes	Cytophagia	Cytophagales	Catalimonadaceae			1649	0.0122562
Bacteria	Bacteroidetes	Cytophagia	Cytophagales	Catalimonadaceae	Catalinimonas		1649	0.0122562
Bacteria	Bacteroidetes	Cytophagia	Cytophagales	Catalimonadaceae	Catalinimonas	Catalinimonas alkaloidigena	1649	0.0122562
Bacteria	Bacteroidetes	Cytophagia	Cytophagales	Cyclobacteriaceae			4191	0.0311497
Bacteria	Bacteroidetes	Cytophagia	Cytophagales	Cyclobacteriaceae	Algoriphagus		1889	0.01404
Bacteria	Bacteroidetes	Cytophagia	Cytophagales	Cytophagaceae			15561	0.115657
Bacteria	Bacteroidetes	Cytophagia	Cytophagales	Cytophagaceae	Dyadobacter		1444	0.0107326
Bacteria	Bacteroidetes	Cytophagia	Cytophagales	Cytophagaceae	Fibrella		1516	0.0112677
Bacteria	Bacteroidetes	Cytophagia	Cytophagales	Cytophagaceae	Fibrisoma		1911	0.0142035
Bacteria	Bacteroidetes	Cytophagia	Cytophagales	Cytophagaceae	Fibrisoma	Fibrisoma limi	1911	0.0142035
Bacteria	Bacteroidetes	Cytophagia	Cytophagales	Cytophagaceae	Runella		1415	0.010517
Bacteria	Bacteroidetes	Cytophagia	Cytophagales	Cytophagaceae	Spirosoma		3839	0.0285334
Bacteria	Bacteroidetes	Cytophagia	Cytophagales	Cytophagaceae	unclassified Cytophagaceae		1238	0.00920145
Bacteria	Bacteroidetes	Cytophagia	Cytophagales	Flammeovirgaceae			3988	0.0296409
Bacteria	Bacteroidetes	Cytophagia	Cytophagales	Hymenobacteraceae			12280	0.0912713
Bacteria	Bacteroidetes	Cytophagia	Cytophagales	Hymenobacteraceae	Hymenobacter		7098	0.052756
Bacteria	Bacteroidetes	Cytophagia	Cytophagales	Hymenobacteraceae	Pontibacter		2539	0.0188712
Bacteria	Bacteroidetes	Cytophagia	Cytophagales	Hymenobacteraceae	Rufibacter		2221	0.0165076
Bacteria	Bacteroidetes	Cytophagia	Cytophagales	unclassified Cytophagales			1449	0.0107697
Bacteria	Bacteroidetes			environmental samples <Bacteroidetes>			1622	0.0120555
Bacteria	Bacteroidetes			environmental samples <Bacteroidetes>		uncultured Bacteroidetes bacterium	1602	0.0119069
Bacteria	Bacteroidetes	Flavobacteriia					19531	0.145164
Bacteria	Bacteroidetes	Flavobacteriia	Flavobacteriales				19136	0.142229
Bacteria	Bacteroidetes	Flavobacteriia	Flavobacteriales	Flavobacteriaceae			16895	0.125572
Bacteria	Bacteroidetes	Flavobacteriia	Flavobacteriales	Flavobacteriaceae	Chryseobacterium		1769	0.0131481
Bacteria	Bacteroidetes	Flavobacteriia	Flavobacteriales	Flavobacteriaceae	Flavobacterium		2257	0.0167752
Bacteria	Bacteroidetes	Saprospiria					2996	0.0222678
Bacteria	Bacteroidetes	Saprospiria	Saprospirales				2996	0.0222678
Bacteria	Bacteroidetes	Saprospiria	Saprospirales	Haliscomenobacteraceae			1673	0.0124346
Bacteria	Bacteroidetes	Saprospiria	Saprospirales	Haliscomenobacteraceae	Haliscomenobacter		1264	0.0093947
Bacteria	Bacteroidetes	Saprospiria	Saprospirales	Haliscomenobacteraceae	Haliscomenobacter	Haliscomenobacter hydrossis	1264	0.0093947
Bacteria	Bacteroidetes	Sphingobacteriia					15142	0.112543
Bacteria	Bacteroidetes	Sphingobacteriia	Sphingobacteriales				15100	0.112231
Bacteria	Bacteroidetes	Sphingobacteriia	Sphingobacteriales	Sphingobacteriaceae			12234	0.0909294
Bacteria	Bacteroidetes	Sphingobacteriia	Sphingobacteriales	Sphingobacteriaceae	Mucilaginibacter		2728	0.0202759
Bacteria	Bacteroidetes	Sphingobacteriia	Sphingobacteriales	Sphingobacteriaceae	Parapedobacter		1522	0.0113123
Bacteria	Bacteroidetes	Sphingobacteriia	Sphingobacteriales	Sphingobacteriaceae	Pedobacter		5253	0.039043
Bacteria	Bacteroidetes	Sphingobacteriia	Sphingobacteriales	Sphingobacteriaceae	Sphingobacterium		1414	0.0105096
Bacteria	Bacteroidetes	Sphingobacteriia	Sphingobacteriales	unclassified Sphingobacteriales			2866	0.0213016
Bacteria	Bacteroidetes	Sphingobacteriia	Sphingobacteriales	unclassified Sphingobacteriales	unclassified Sphingobacteriales (miscellaneous)		2866	0.0213016
Bacteria	Bacteroidetes	unclassified Bacteroidetes					13778	0.102405
Bacteria	Bacteroidetes	unclassified Bacteroidetes	unclassified Bacteroidetes (miscellaneous)				13778	0.102405
Bacteria	Bacteroidetes	unclassified Bacteroidetes	unclassified Bacteroidetes (miscellaneous)			Bacteriodetes bacterium 13_1_20CM_4_60_6	2838	0.0210935
Bacteria	Bacteroidetes	unclassified Bacteroidetes	unclassified Bacteroidetes (miscellaneous)			Bacteroidetes bacterium HLUCCA01	1732	0.0128731
Bacteria	Chlorobi						65984	0.490427
Bacteria	Chlorobi	Chlorobia					9602	0.071367
Bacteria	Chlorobi	Chlorobia	Chlorobiales				9602	0.071367
Bacteria	Chlorobi	Chlorobia	Chlorobiales	Chlorobiaceae			9602	0.071367
Bacteria	Chlorobi	Chlorobia	Chlorobiales	Chlorobiaceae	Chlorobaculum		1359	0.0101008
Bacteria	Chlorobi	Chlorobia	Chlorobiales	Chlorobiaceae	Chlorobium		3864	0.0287192
Bacteria	Chlorobi	Chlorobia	Chlorobiales	Chlorobiaceae	Chlorobium	Chlorobium sp. GBChlB	1823	0.0135495
Bacteria	Chlorobi	Chlorobia	Chlorobiales	Chlorobiaceae	Chloroherpeton		2419	0.0179793
Bacteria	Chlorobi	Chlorobia	Chlorobiales	Chlorobiaceae	Chloroherpeton	Chloroherpeton thalassium	2419	0.0179793
Bacteria	Chlorobi	Chlorobia	Chlorobiales	Chlorobiaceae	Prosthecochloris		1454	0.0108069
Bacteria	Chlorobi	environmental samples <green sulfur bacteria>					4205	0.0312537
Bacteria	Chlorobi	environmental samples <green sulfur bacteria>				uncultured Chlorobi bacterium	4205	0.0312537
Bacteria	Chlorobi	unclassified Chlorobi					52177	0.387806
Bacteria	Chlorobi	unclassified Chlorobi				Chlorobi bacterium NICIL-2	36772	0.273308
Bacteria	Chlorobi	unclassified Chlorobi				Chlorobi bacterium OLB4	1796	0.0133488
Bacteria	Chlorobi	unclassified Chlorobi				Chlorobi bacterium OLB5	1488	0.0110596
Bacteria	Chlorobi	unclassified Chlorobi				Chlorobi bacterium OLB6	6437	0.0478431
Bacteria	Chlorobi	unclassified Chlorobi				Chlorobi bacterium OLB7	5684	0.0422464
Bacteria	Ignavibacteriae						58115	0.431941
Bacteria	Ignavibacteriae	Ignavibacteria					58115	0.431941
Bacteria	Ignavibacteriae	Ignavibacteria	Ignavibacteriales				5761	0.0428187
Bacteria	Ignavibacteriae	Ignavibacteria	Ignavibacteriales	Ignavibacteriaceae			2712	0.020157
Bacteria	Ignavibacteriae	Ignavibacteria	Ignavibacteriales	Ignavibacteriaceae	Ignavibacterium		2712	0.020157
Bacteria	Ignavibacteriae	Ignavibacteria	Ignavibacteriales	Ignavibacteriaceae	Ignavibacterium	Ignavibacterium album	2712	0.020157
Bacteria	Ignavibacteriae	Ignavibacteria	Ignavibacteriales	Melioribacteraceae			3049	0.0226617
Bacteria	Ignavibacteriae	Ignavibacteria	Ignavibacteriales	Melioribacteraceae	Melioribacter		3049	0.0226617
Bacteria	Ignavibacteriae	Ignavibacteria	Ignavibacteriales	Melioribacteraceae	Melioribacter	Melioribacter roseus	3039	0.0225874
Bacteria	Ignavibacteriae	Ignavibacteria	unclassified Ignavibacteria				52333	0.388966
Bacteria	Ignavibacteriae	Ignavibacteria	unclassified Ignavibacteria			Ignavibacteria bacterium 13_1_40CM_2_61_4	8508	0.0632358
Bacteria	Ignavibacteriae	Ignavibacteria	unclassified Ignavibacteria			Ignavibacteria bacterium CG1_02_37_35	2395	0.0178009
Bacteria	Ignavibacteriae	Ignavibacteria	unclassified Ignavibacteria			Ignavibacteria bacterium CG2_30_36_16	1377	0.0102346
Bacteria	Ignavibacteriae	Ignavibacteria	unclassified Ignavibacteria			Ignavibacteria bacterium GWA2_35_8	8057	0.0598838
Bacteria	Ignavibacteriae	Ignavibacteria	unclassified Ignavibacteria			Ignavibacteria bacterium GWA2_54_16	3646	0.0270989
Bacteria	Ignavibacteriae	Ignavibacteria	unclassified Ignavibacteria			Ignavibacteria bacterium GWA2_55_11	6329	0.0470404
Bacteria	Ignavibacteriae	Ignavibacteria	unclassified Ignavibacteria			Ignavibacteria bacterium GWB2_35_12	3035	0.0225577
Bacteria	Ignavibacteriae	Ignavibacteria	unclassified Ignavibacteria			Ignavibacteria bacterium GWB2_35_6b	3616	0.026876
Bacteria	Ignavibacteriae	Ignavibacteria	unclassified Ignavibacteria			Ignavibacteria bacterium GWC2_38_9	1925	0.0143076
Bacteria	Ignavibacteriae	Ignavibacteria	unclassified Ignavibacteria			Ignavibacteria bacterium GWC2_56_12	1570	0.011669
Bacteria	Ignavibacteriae	Ignavibacteria	unclassified Ignavibacteria			Ignavibacteria bacterium GWF2_33_9	2714	0.0201718
Bacteria	candidate division Zixibacteria						39570	0.294105
Bacteria	candidate division Zixibacteria					candidate division Zixibacteria bacterium DG_27	1375	0.0102197
Bacteria	candidate division Zixibacteria					candidate division Zixibacteria bacterium RBG-1	4671	0.0347173
Bacteria	candidate division Zixibacteria					candidate division Zixibacteria bacterium RBG_16_40_9	1845	0.013713
Bacteria	candidate division Zixibacteria					candidate division Zixibacteria bacterium RBG_16_43_9	2514	0.0186853
Bacteria	candidate division Zixibacteria					candidate division Zixibacteria bacterium RBG_16_48_11	3305	0.0245645
Bacteria	candidate division Zixibacteria					candidate division Zixibacteria bacterium RBG_16_50_21	2232	0.0165894
Bacteria	candidate division Zixibacteria					candidate division Zixibacteria bacterium RBG_16_53_22	5313	0.039489
Bacteria	candidate division Zixibacteria					candidate division Zixibacteria bacterium SM1_73	4750	0.0353044
Bacteria	candidate division Zixibacteria					candidate division Zixibacteria bacterium SM23_73	1597	0.0118697
Bacteria	candidate division Zixibacteria					candidate division Zixibacteria bacterium SM23_73_2	3821	0.0283996
Bacteria	candidate division Zixibacteria					candidate division Zixibacteria bacterium SM23_73_3	3310	0.0246016
Bacteria	candidate division Zixibacteria					candidate division Zixibacteria bacterium SM23_81	4200	0.0312166
Bacteria	Candidatus Kryptonia						81482	0.605616
Bacteria	Candidatus Kryptonia				Candidatus Chrysopegis		24649	0.183204
Bacteria	Candidatus Kryptonia				Candidatus Chrysopegis	Candidatus Chrysopegis kryptomonas	24649	0.183204
Bacteria	Candidatus Kryptonia				Candidatus Kryptobacter		27654	0.205539
Bacteria	Candidatus Kryptonia				Candidatus Kryptobacter	Candidatus Kryptobacter tengchongensis	27654	0.205539
Bacteria	Candidatus Kryptonia				Candidatus Kryptonium		29163	0.216754
Bacteria	Candidatus Kryptonia				Candidatus Kryptonium	Candidatus Kryptonium thompsoni	29163	0.216754
Bacteria	Candidatus Latescibacteria						15264	0.11345
Bacteria	Candidatus Latescibacteria				unclassified Candidatus Latescibacteria		14921	0.110901
Bacteria	Candidatus Latescibacteria				unclassified Candidatus Latescibacteria	Candidatus Latescibacteria bacterium 4484_107	4045	0.0300645
Bacteria	Candidatus Latescibacteria				unclassified Candidatus Latescibacteria	Candidatus Latescibacteria bacterium 4484_181	2003	0.0148873
Bacteria	Candidatus Latescibacteria				unclassified Candidatus Latescibacteria	Latescibacteria bacterium DG_63	8873	0.0659487
Bacteria	Candidatus Marinimicrobia						2133	0.0158536
Bacteria	Gemmatimonadetes						141920	1.05482
Bacteria	Gemmatimonadetes	Gemmatimonadetes <class>					58697	0.436266
Bacteria	Gemmatimonadetes	Gemmatimonadetes <class>	Gemmatimonadales				58697	0.436266
Bacteria	Gemmatimonadetes	Gemmatimonadetes <class>	Gemmatimonadales	Gemmatimonadaceae			58680	0.43614
Bacteria	Gemmatimonadetes	Gemmatimonadetes <class>	Gemmatimonadales	Gemmatimonadaceae	Gemmatimonas		48688	0.361874
Bacteria	Gemmatimonadetes	Gemmatimonadetes <class>	Gemmatimonadales	Gemmatimonadaceae	Gemmatimonas	Gemmatimonas aurantiaca	2386	0.017734
Bacteria	Gemmatimonadetes	Gemmatimonadetes <class>	Gemmatimonadales	Gemmatimonadaceae	Gemmatimonas	Gemmatimonas phototrophica	4263	0.0316848
Bacteria	Gemmatimonadetes	Gemmatimonadetes <class>	Gemmatimonadales	Gemmatimonadaceae	Gemmatimonas	Gemmatimonas sp. SG8_17	5564	0.0413545
Bacteria	Gemmatimonadetes	Gemmatimonadetes <class>	Gemmatimonadales	Gemmatimonadaceae	Gemmatimonas	Gemmatimonas sp. SG8_23	6172	0.0458735
Bacteria	Gemmatimonadetes	Gemmatimonadetes <class>	Gemmatimonadales	Gemmatimonadaceae	Gemmatimonas	Gemmatimonas sp. SG8_28	8516	0.0632953
Bacteria	Gemmatimonadetes	Gemmatimonadetes <class>	Gemmatimonadales	Gemmatimonadaceae	Gemmatimonas	Gemmatimonas sp. SG8_38_2	4777	0.0355051
Bacteria	Gemmatimonadetes	Gemmatimonadetes <class>	Gemmatimonadales	Gemmatimonadaceae	Gemmatimonas	Gemmatimonas sp. SM23_52	16654	0.123781
Bacteria	Gemmatimonadetes	Gemmatimonadetes <class>	Gemmatimonadales	Gemmatimonadaceae	Gemmatirosa		9858	0.0732697
Bacteria	Gemmatimonadetes	Gemmatimonadetes <class>	Gemmatimonadales	Gemmatimonadaceae	Gemmatirosa	Gemmatirosa kalamazoonesis	9858	0.0732697
Bacteria	Gemmatimonadetes	unclassified Gemmatimonadetes					82549	0.613547
Bacteria	Gemmatimonadetes	unclassified Gemmatimonadetes				Gemmatimonadetes bacterium 13_1_20CM_4_69_16	1450	0.0107771
Bacteria	Gemmatimonadetes	unclassified Gemmatimonadetes				Gemmatimonadetes bacterium 13_1_40CM_2_60_3	4154	0.0308747
Bacteria	Gemmatimonadetes	unclassified Gemmatimonadetes				Gemmatimonadetes bacterium 13_1_40CM_3_66_12	1894	0.0140772
Bacteria	Gemmatimonadetes	unclassified Gemmatimonadetes				Gemmatimonadetes bacterium 13_1_40CM_3_69_22	1799	0.0133711
Bacteria	Gemmatimonadetes	unclassified Gemmatimonadetes				Gemmatimonadetes bacterium 13_1_40CM_3_70_6	1301	0.0096697
Bacteria	Gemmatimonadetes	unclassified Gemmatimonadetes				Gemmatimonadetes bacterium 13_1_40CM_3_70_8	2076	0.0154299
Bacteria	Gemmatimonadetes	unclassified Gemmatimonadetes				Gemmatimonadetes bacterium 13_1_40CM_4_65_7	3364	0.025003
Bacteria	Gemmatimonadetes	unclassified Gemmatimonadetes				Gemmatimonadetes bacterium 13_1_40CM_4_69_5	1389	0.0103238
Bacteria	Gemmatimonadetes	unclassified Gemmatimonadetes				Gemmatimonadetes bacterium 13_1_40CM_4_69_8	7195	0.0534769
Bacteria	Gemmatimonadetes	unclassified Gemmatimonadetes				Gemmatimonadetes bacterium 13_1_40CM_66_11	1875	0.013936
Bacteria	Gemmatimonadetes	unclassified Gemmatimonadetes				Gemmatimonadetes bacterium 13_1_40CM_69_22	6000	0.0445951
Bacteria	Gemmatimonadetes	unclassified Gemmatimonadetes				Gemmatimonadetes bacterium 13_1_40CM_70_11	3130	0.0232638
Bacteria	Gemmatimonadetes	unclassified Gemmatimonadetes				Gemmatimonadetes bacterium 13_1_40CM_70_15	2254	0.0167529
Bacteria	Gemmatimonadetes	unclassified Gemmatimonadetes				Gemmatimonadetes bacterium 13_2_20CM_2_65_7	2934	0.021807
Bacteria	Gemmatimonadetes	unclassified Gemmatimonadetes				Gemmatimonadetes bacterium 13_2_20CM_2_69_23	1856	0.0137947
Bacteria	Gemmatimonadetes	unclassified Gemmatimonadetes				Gemmatimonadetes bacterium 13_2_20CM_69_27	4067	0.030228
Bacteria	Gemmatimonadetes	unclassified Gemmatimonadetes				Gemmatimonadetes bacterium 13_2_20CM_69_8	2100	0.0156083
Bacteria	Gemmatimonadetes	unclassified Gemmatimonadetes				Gemmatimonadetes bacterium 13_2_20CM_70_9	2473	0.0183806
Bacteria	Gemmatimonadetes	unclassified Gemmatimonadetes				Gemmatimonadetes bacterium GWC2_71_10	3036	0.0225651
Bacteria	Gemmatimonadetes	unclassified Gemmatimonadetes				Gemmatimonadetes bacterium GWC2_71_9	6231	0.046312
Bacteria	Gemmatimonadetes	unclassified Gemmatimonadetes				Gemmatimonadetes bacterium RBG_16_66_8	2373	0.0176374
Bacteria	Gemmatimonadetes	unclassified Gemmatimonadetes				Gemmatimonadetes bacterium RIFCSPLOWO2_02_FULL_71_11	1721	0.0127914
Bacteria	Gemmatimonadetes	unclassified Gemmatimonadetes				Gemmatimonadetes bacterium RIFCSPLOWO2_12_FULL_68_9	5582	0.0414883
Bacteria	Gemmatimonadetes	unclassified Gemmatimonadetes				Gemmatimonadetes bacterium SCN 70-22	7159	0.0532094
Bacteria	Fusobacteria						2155	0.0160171
Bacteria	Fusobacteria	Fusobacteriia					2155	0.0160171
Bacteria	Fusobacteria	Fusobacteriia	Fusobacteriales				2155	0.0160171
Bacteria	Fusobacteria	Fusobacteriia	Fusobacteriales	Fusobacteriaceae			1701	0.0126427
Bacteria	Candidatus Tectomicrobia						41929	0.311638
Bacteria	Candidatus Tectomicrobia				Candidatus Entotheonella		33126	0.246209
Bacteria	Candidatus Tectomicrobia				Candidatus Entotheonella	Candidatus Entotheonella sp. TSY1	16049	0.119284
Bacteria	Candidatus Tectomicrobia				Candidatus Entotheonella	Candidatus Entotheonella sp. TSY2	17075	0.12691
Bacteria	Candidatus Tectomicrobia	unclassified Candidatus Tectomicrobia					8803	0.0654284
Bacteria	Candidatus Tectomicrobia	unclassified Candidatus Tectomicrobia				Candidatus Tectomicrobia bacterium RIFCSPLOWO2_02_FULL_70_19	5156	0.038322
Bacteria	Candidatus Tectomicrobia	unclassified Candidatus Tectomicrobia				Candidatus Tectomicrobia bacterium RIFCSPLOWO2_12_FULL_69_37	3647	0.0271064
Bacteria	Nitrospinae						27826	0.206817
Bacteria	Nitrospinae	Nitrospinia					2896	0.0215246
Bacteria	Nitrospinae	Nitrospinia	Nitrospinales				2896	0.0215246
Bacteria	Nitrospinae	Nitrospinia	Nitrospinales	Nitrospinaceae			2896	0.0215246
Bacteria	Nitrospinae	Nitrospinia	Nitrospinales	Nitrospinaceae	Nitrospina		2887	0.0214577
Bacteria	Nitrospinae	Nitrospinia	Nitrospinales	Nitrospinaceae	Nitrospina	Nitrospina gracilis	1910	0.0141961
Bacteria	Nitrospinae	unclassified Nitrospinae					24930	0.185293
Bacteria	Nitrospinae	unclassified Nitrospinae				Nitrospinae bacterium RIFCSPHIGHO2_02_39_11	3908	0.0290463
Bacteria	Nitrospinae	unclassified Nitrospinae				Nitrospinae bacterium RIFCSPHIGHO2_12_FULL_39_42	1391	0.0103386
Bacteria	Nitrospinae	unclassified Nitrospinae				Nitrospinae bacterium RIFCSPLOWO2_01_FULL_39_10	1643	0.0122116
Bacteria	Nitrospinae	unclassified Nitrospinae				Nitrospinae bacterium RIFCSPLOWO2_02_39_17	1787	0.0132819
Bacteria	Nitrospinae	unclassified Nitrospinae				Nitrospinae bacterium RIFCSPLOWO2_12_FULL_45_22	14553	0.108165
Bacteria	Nitrospirae						114275	0.849351
Bacteria	Nitrospirae	Nitrospira <class>					51279	0.381132
Bacteria	Nitrospirae	Nitrospira <class>	Nitrospirales				42516	0.316001
Bacteria	Nitrospirae	Nitrospira <class>	Nitrospirales	Nitrospiraceae			42516	0.316001
Bacteria	Nitrospirae	Nitrospira <class>	Nitrospirales	Nitrospiraceae	Candidatus Magnetobacterium		1640	0.0121893
Bacteria	Nitrospirae	Nitrospira <class>	Nitrospirales	Nitrospiraceae	Leptospirillum		4326	0.0321531
Bacteria	Nitrospirae	Nitrospira <class>	Nitrospirales	Nitrospiraceae	Leptospirillum	Leptospirillum ferriphilum	2450	0.0182097
Bacteria	Nitrospirae	Nitrospira <class>	Nitrospirales	Nitrospiraceae	Nitrospira		24575	0.182654
Bacteria	Nitrospirae	Nitrospira <class>	Nitrospirales	Nitrospiraceae	Nitrospira	Candidatus Nitrospira inopinata	4815	0.0357876
Bacteria	Nitrospirae	Nitrospira <class>	Nitrospirales	Nitrospiraceae	Nitrospira	Candidatus Nitrospira nitrificans	1418	0.0105393
Bacteria	Nitrospirae	Nitrospira <class>	Nitrospirales	Nitrospiraceae	Nitrospira	Candidatus Nitrospira nitrosa	1389	0.0103238
Bacteria	Nitrospirae	Nitrospira <class>	Nitrospirales	Nitrospiraceae	Nitrospira	Nitrospira japonica	2240	0.0166488
Bacteria	Nitrospirae	Nitrospira <class>	Nitrospirales	Nitrospiraceae	Nitrospira	Nitrospira moscoviensis	3598	0.0267422
Bacteria	Nitrospirae	Nitrospira <class>	Nitrospirales	Nitrospiraceae	Nitrospira	Nitrospira sp. ND1	2444	0.0181651
Bacteria	Nitrospirae	Nitrospira <class>	Nitrospirales	Nitrospiraceae	Nitrospira	Nitrospira sp. OLB3	4037	0.0300051
Bacteria	Nitrospirae	Nitrospira <class>	Nitrospirales	Nitrospiraceae	Nitrospira	Nitrospira sp. SCGC AG-212-E16	1353	0.0100562
Bacteria	Nitrospirae	Nitrospira <class>	Nitrospirales	Nitrospiraceae	Nitrospira	Nitrospira sp. SCN 59-13	2100	0.0156083
Bacteria	Nitrospirae	Nitrospira <class>	Nitrospirales	Nitrospiraceae	Thermodesulfovibrio		11151	0.08288
Bacteria	Nitrospirae	Nitrospira <class>	Nitrospirales	Nitrospiraceae	Thermodesulfovibrio	Thermodesulfovibrio aggregans	3804	0.0282733
Bacteria	Nitrospirae	Nitrospira <class>	Nitrospirales	Nitrospiraceae	Thermodesulfovibrio	Thermodesulfovibrio sp. N1	1847	0.0137279
Bacteria	Nitrospirae	Nitrospira <class>	Nitrospirales	Nitrospiraceae	Thermodesulfovibrio	Thermodesulfovibrio sp. RBG_19FT_COMBO_42_12	1626	0.0120853
Bacteria	Nitrospirae	Nitrospira <class>	Nitrospirales	Nitrospiraceae	Thermodesulfovibrio	Thermodesulfovibrio thiophilus	1462	0.0108663
Bacteria	Nitrospirae	Nitrospira <class>	unclassified Nitrospira				8763	0.0651311
Bacteria	Nitrospirae	Nitrospira <class>	unclassified Nitrospira			Nitrospira bacterium SG8_3	4838	0.0359585
Bacteria	Nitrospirae	Nitrospira <class>	unclassified Nitrospira			Nitrospira bacterium SG8_35_1	1982	0.0147312
Bacteria	Nitrospirae	unclassified Nitrospirae					62752	0.466405
Bacteria	Nitrospirae	unclassified Nitrospirae				Nitrospirae bacterium 13_1_40CM_2_62_10	1548	0.0115055
Bacteria	Nitrospirae	unclassified Nitrospirae				Nitrospirae bacterium 13_2_20CM_2_61_4	3503	0.0260361
Bacteria	Nitrospirae	unclassified Nitrospirae				Nitrospirae bacterium 13_2_20CM_2_62_8	2515	0.0186928
Bacteria	Nitrospirae	unclassified Nitrospirae				Nitrospirae bacterium CG1_02_44_142	1386	0.0103015
Bacteria	Nitrospirae	unclassified Nitrospirae				Nitrospirae bacterium CG2_30_41_42	1572	0.0116839
Bacteria	Nitrospirae	unclassified Nitrospirae				Nitrospirae bacterium CG2_30_53_67	3754	0.0279017
Bacteria	Nitrospirae	unclassified Nitrospirae				Nitrospirae bacterium CG2_30_70_394	1868	0.0138839
Bacteria	Nitrospirae	unclassified Nitrospirae				Nitrospirae bacterium GWA2_42_11	2844	0.0211381
Bacteria	Nitrospirae	unclassified Nitrospirae				Nitrospirae bacterium GWA2_46_11	1587	0.0117954
Bacteria	Nitrospirae	unclassified Nitrospirae				Nitrospirae bacterium GWC2_56_14	1533	0.011394
Bacteria	Nitrospirae	unclassified Nitrospirae				Nitrospirae bacterium GWC2_57_13	2260	0.0167975
Bacteria	Nitrospirae	unclassified Nitrospirae				Nitrospirae bacterium GWD2_57_9	1703	0.0126576
Bacteria	Nitrospirae	unclassified Nitrospirae				Nitrospirae bacterium HCH-1	2594	0.0192799
Bacteria	Nitrospirae	unclassified Nitrospirae				Nitrospirae bacterium RBG_13_39_12	1686	0.0125312
Bacteria	Nitrospirae	unclassified Nitrospirae				Nitrospirae bacterium RBG_13_41_22	1694	0.0125907
Bacteria	Nitrospirae	unclassified Nitrospirae				Nitrospirae bacterium RBG_13_43_8	1588	0.0118028
Bacteria	Nitrospirae	unclassified Nitrospirae				Nitrospirae bacterium RBG_16_43_11	1703	0.0126576
Bacteria	Nitrospirae	unclassified Nitrospirae				Nitrospirae bacterium RBG_16_64_22	5938	0.0441343
Bacteria	Nitrospirae	unclassified Nitrospirae				Nitrospirae bacterium RBG_19FT_COMBO_42_15	1614	0.0119961
Bacteria	Nitrospirae	unclassified Nitrospirae				Nitrospirae bacterium RIFCSPHIGHO2_01_FULL_66_17	3597	0.0267348
Bacteria	Nitrospirae	unclassified Nitrospirae				Nitrospirae bacterium RIFCSPLOWO2_02_FULL_62_14	2159	0.0160468
Bacteria	Nitrospirae	unclassified Nitrospirae				Nitrospirae bacterium RIFCSPLOWO2_12_FULL_63_8	1473	0.0109481
Bacteria	Proteobacteria						1257785	9.34851
Bacteria	Proteobacteria	Acidithiobacillia					6966	0.0517749
Bacteria	Proteobacteria	Acidithiobacillia	Acidithiobacillales				6966	0.0517749
Bacteria	Proteobacteria	Acidithiobacillia	Acidithiobacillales	Acidithiobacillaceae			3576	0.0265787
Bacteria	Proteobacteria	Acidithiobacillia	Acidithiobacillales	Acidithiobacillaceae	Acidithiobacillus		3576	0.0265787
Bacteria	Proteobacteria	Acidithiobacillia	Acidithiobacillales	Acidithiobacillaceae	Acidithiobacillus	Acidithiobacillus caldus	2140	0.0159056
Bacteria	Proteobacteria	Acidithiobacillia	Acidithiobacillales	Thermithiobacillaceae			1819	0.0135197
Bacteria	Proteobacteria	Acidithiobacillia	Acidithiobacillales	Thermithiobacillaceae	Thermithiobacillus		1819	0.0135197
Bacteria	Proteobacteria	Acidithiobacillia	Acidithiobacillales	Thermithiobacillaceae	Thermithiobacillus	Thermithiobacillus tepidarius	1819	0.0135197
Bacteria	Proteobacteria	Acidithiobacillia	Acidithiobacillales	unclassified Acidithiobacillales			1571	0.0116765
Bacteria	Proteobacteria	Alphaproteobacteria					242944	1.80568
Bacteria	Proteobacteria	Alphaproteobacteria	Caulobacterales				8423	0.0626041
Bacteria	Proteobacteria	Alphaproteobacteria	Caulobacterales	Caulobacteraceae			8126	0.0603966
Bacteria	Proteobacteria	Alphaproteobacteria	Caulobacterales	Caulobacteraceae	Brevundimonas		2496	0.0185516
Bacteria	Proteobacteria	Alphaproteobacteria	Caulobacterales	Caulobacteraceae	Caulobacter		1813	0.0134751
Bacteria	Proteobacteria	Alphaproteobacteria	Caulobacterales	Caulobacteraceae	Phenylobacterium		2269	0.0168644
Bacteria	Proteobacteria	Alphaproteobacteria	Magnetococcales				1428	0.0106136
Bacteria	Proteobacteria	Alphaproteobacteria	Magnetococcales	Magnetococcaceae			1428	0.0106136
Bacteria	Proteobacteria	Alphaproteobacteria	Rhizobiales				108531	0.806658
Bacteria	Proteobacteria	Alphaproteobacteria	Rhizobiales	Aurantimonadaceae			3707	0.0275523
Bacteria	Proteobacteria	Alphaproteobacteria	Rhizobiales	Aurantimonadaceae	Aureimonas		1764	0.013111
Bacteria	Proteobacteria	Alphaproteobacteria	Rhizobiales	Beijerinckiaceae			2614	0.0194286
Bacteria	Proteobacteria	Alphaproteobacteria	Rhizobiales	Bradyrhizobiaceae			27252	0.202551
Bacteria	Proteobacteria	Alphaproteobacteria	Rhizobiales	Bradyrhizobiaceae	Afipia		1881	0.0139806
Bacteria	Proteobacteria	Alphaproteobacteria	Rhizobiales	Bradyrhizobiaceae	Bosea		5278	0.0392288
Bacteria	Proteobacteria	Alphaproteobacteria	Rhizobiales	Bradyrhizobiaceae	Bradyrhizobium		16821	0.125022
Bacteria	Proteobacteria	Alphaproteobacteria	Rhizobiales	Bradyrhizobiaceae	Bradyrhizobium	Bradyrhizobium erythrophlei	1472	0.0109407
Bacteria	Proteobacteria	Alphaproteobacteria	Rhizobiales	Bradyrhizobiaceae	Rhodopseudomonas		1595	0.0118549
Bacteria	Proteobacteria	Alphaproteobacteria	Rhizobiales	Bradyrhizobiaceae	Rhodopseudomonas	Rhodopseudomonas palustris	1309	0.00972916
Bacteria	Proteobacteria	Alphaproteobacteria	Rhizobiales	Hyphomicrobiaceae			12976	0.0964443
Bacteria	Proteobacteria	Alphaproteobacteria	Rhizobiales	Hyphomicrobiaceae	Devosia		3388	0.0251814
Bacteria	Proteobacteria	Alphaproteobacteria	Rhizobiales	Hyphomicrobiaceae	Hyphomicrobium		3624	0.0269354
Bacteria	Proteobacteria	Alphaproteobacteria	Rhizobiales	Hyphomicrobiaceae	Pelagibacterium		1861	0.0138319
Bacteria	Proteobacteria	Alphaproteobacteria	Rhizobiales	Hyphomicrobiaceae	Rhodoplanes		2123	0.0157792
Bacteria	Proteobacteria	Alphaproteobacteria	Rhizobiales	Hyphomicrobiaceae	Rhodoplanes	Rhodoplanes sp. Z2-YC6860	2123	0.0157792
Bacteria	Proteobacteria	Alphaproteobacteria	Rhizobiales	Methylobacteriaceae			10494	0.0779968
Bacteria	Proteobacteria	Alphaproteobacteria	Rhizobiales	Methylobacteriaceae	Methylobacterium		7247	0.0538634
Bacteria	Proteobacteria	Alphaproteobacteria	Rhizobiales	Methylobacteriaceae	Microvirga		3000	0.0222975
Bacteria	Proteobacteria	Alphaproteobacteria	Rhizobiales	Methylocystaceae			2953	0.0219482
Bacteria	Proteobacteria	Alphaproteobacteria	Rhizobiales	Methylocystaceae	Methylocystis		1246	0.00926091
Bacteria	Proteobacteria	Alphaproteobacteria	Rhizobiales	Phyllobacteriaceae			13865	0.103052
Bacteria	Proteobacteria	Alphaproteobacteria	Rhizobiales	Phyllobacteriaceae	Mesorhizobium		8649	0.0642838
Bacteria	Proteobacteria	Alphaproteobacteria	Rhizobiales	Rhizobiaceae			16553	0.12303
Bacteria	Proteobacteria	Alphaproteobacteria	Rhizobiales	Rhizobiaceae	Agrobacterium		1697	0.012613
Bacteria	Proteobacteria	Alphaproteobacteria	Rhizobiales	Rhizobiaceae	Rhizobium		8454	0.0628345
Bacteria	Proteobacteria	Alphaproteobacteria	Rhizobiales	Rhizobiaceae	Ensifer		2570	0.0191016
Bacteria	Proteobacteria	Alphaproteobacteria	Rhizobiales	Rhizobiaceae	Sinorhizobium		1554	0.0115501
Bacteria	Proteobacteria	Alphaproteobacteria	Rhizobiales	Rhodobiaceae			3165	0.0235239
Bacteria	Proteobacteria	Alphaproteobacteria	Rhizobiales	unclassified Rhizobiales			10237	0.0760867
Bacteria	Proteobacteria	Alphaproteobacteria	Rhizobiales	unclassified Rhizobiales	unclassified Rhizobiales (miscellaneous)		8609	0.0639865
Bacteria	Proteobacteria	Alphaproteobacteria	Rhizobiales	unclassified Rhizobiales	unclassified Rhizobiales (miscellaneous)	Rhizobiales bacterium NRL2	1636	0.0121596
Bacteria	Proteobacteria	Alphaproteobacteria	Rhizobiales	Xanthobacteraceae			3056	0.0227138
Bacteria	Proteobacteria	Alphaproteobacteria	Rhodobacterales				36778	0.273353
Bacteria	Proteobacteria	Alphaproteobacteria	Rhodobacterales	Hyphomonadaceae			4213	0.0313132
Bacteria	Proteobacteria	Alphaproteobacteria	Rhodobacterales	Hyphomonadaceae	Hyphomonas		1819	0.0135197
Bacteria	Proteobacteria	Alphaproteobacteria	Rhodobacterales	Rhodobacteraceae			32412	0.240903
Bacteria	Proteobacteria	Alphaproteobacteria	Rhodobacterales	Rhodobacteraceae	Paracoccus		2428	0.0180461
Bacteria	Proteobacteria	Alphaproteobacteria	Rhodobacterales	Rhodobacteraceae	Rhodobacter		1736	0.0129028
Bacteria	Proteobacteria	Alphaproteobacteria	Rhodobacterales	Rhodobacteraceae	Roseovarius		1315	0.00977376
Bacteria	Proteobacteria	Alphaproteobacteria	Rhodobacterales	Rhodobacteraceae	unclassified Rhodobacteraceae		1573	0.0116913
Bacteria	Proteobacteria	Alphaproteobacteria	Rhodospirillales				48377	0.359563
Bacteria	Proteobacteria	Alphaproteobacteria	Rhodospirillales	Acetobacteraceae			12416	0.0922821
Bacteria	Proteobacteria	Alphaproteobacteria	Rhodospirillales	Acetobacteraceae	Belnapia		1303	0.00968457
Bacteria	Proteobacteria	Alphaproteobacteria	Rhodospirillales	Acetobacteraceae	Roseomonas		3916	0.0291057
Bacteria	Proteobacteria	Alphaproteobacteria	Rhodospirillales	Rhodospirillaceae			25532	0.189767
Bacteria	Proteobacteria	Alphaproteobacteria	Rhodospirillales	Rhodospirillaceae	Azospirillum		5320	0.039541
Bacteria	Proteobacteria	Alphaproteobacteria	Rhodospirillales	Rhodospirillaceae	Azospirillum	Azospirillum brasilense	1725	0.0128211
Bacteria	Proteobacteria	Alphaproteobacteria	Rhodospirillales	Rhodospirillaceae	Inquilinus		1552	0.0115353
Bacteria	Proteobacteria	Alphaproteobacteria	Rhodospirillales	Rhodospirillaceae	Inquilinus	Inquilinus limosus	1552	0.0115353
Bacteria	Proteobacteria	Alphaproteobacteria	Rhodospirillales	Rhodospirillaceae	Magnetospirillum		2412	0.0179272
Bacteria	Proteobacteria	Alphaproteobacteria	Rhodospirillales	Rhodospirillaceae	Rhodospirillum		1404	0.0104353
Bacteria	Proteobacteria	Alphaproteobacteria	Rhodospirillales	Rhodospirillaceae	Skermanella		1548	0.0115055
Bacteria	Proteobacteria	Alphaproteobacteria	Rhodospirillales	unclassified Rhodospirillales			10350	0.0769265
Bacteria	Proteobacteria	Alphaproteobacteria	Rhodospirillales	unclassified Rhodospirillales	Elioraea		1723	0.0128062
Bacteria	Proteobacteria	Alphaproteobacteria	Rhodospirillales	unclassified Rhodospirillales	Elioraea	Elioraea tepidiphila	1723	0.0128062
Bacteria	Proteobacteria	Alphaproteobacteria	Rhodospirillales	unclassified Rhodospirillales	Enhydrobacter		2081	0.0154671
Bacteria	Proteobacteria	Alphaproteobacteria	Rhodospirillales	unclassified Rhodospirillales	Enhydrobacter	Enhydrobacter aerosaccus	2080	0.0154596
Bacteria	Proteobacteria	Alphaproteobacteria	Rhodospirillales	unclassified Rhodospirillales	unclassified Rhodospirillales (miscellaneous)		5979	0.044439
Bacteria	Proteobacteria	Alphaproteobacteria	Rhodospirillales	unclassified Rhodospirillales	unclassified Rhodospirillales (miscellaneous)	Rhodospirillales bacterium URHD0017	1466	0.0108961
Bacteria	Proteobacteria	Alphaproteobacteria	Rhodospirillales	unclassified Rhodospirillales	unclassified Rhodospirillales (miscellaneous)	Rhodospirillales bacterium URHD0088	1638	0.0121745
Bacteria	Proteobacteria	Alphaproteobacteria	Sphingomonadales				22933	0.17045
Bacteria	Proteobacteria	Alphaproteobacteria	Sphingomonadales	Erythrobacteraceae			3085	0.0229293
Bacteria	Proteobacteria	Alphaproteobacteria	Sphingomonadales	Erythrobacteraceae	Erythrobacter		1288	0.00957308
Bacteria	Proteobacteria	Alphaproteobacteria	Sphingomonadales	Sphingomonadaceae			19617	0.145804
Bacteria	Proteobacteria	Alphaproteobacteria	Sphingomonadales	Sphingomonadaceae	Novosphingobium		3104	0.0230705
Bacteria	Proteobacteria	Alphaproteobacteria	Sphingomonadales	Sphingomonadaceae	Sphingobium		3541	0.0263185
Bacteria	Proteobacteria	Alphaproteobacteria	Sphingomonadales	Sphingomonadaceae	Sphingomonas		9580	0.0712035
Bacteria	Proteobacteria	Alphaproteobacteria	Sphingomonadales	Sphingomonadaceae	Sphingopyxis		1846	0.0137204
Bacteria	Proteobacteria	Alphaproteobacteria	unclassified Alphaproteobacteria				11143	0.0828205
Bacteria	Proteobacteria	Alphaproteobacteria	unclassified Alphaproteobacteria	unclassified Alphaproteobacteria (miscellaneous)			8825	0.0655919
Bacteria	Proteobacteria	Alphaproteobacteria	unclassified Alphaproteobacteria	unclassified Alphaproteobacteria (miscellaneous)		Alphaproteobacteria bacterium 13_2_20CM_2_64_7	2222	0.016515
Bacteria	Proteobacteria	Betaproteobacteria					223364	1.66016
Bacteria	Proteobacteria	Betaproteobacteria	Burkholderiales				135520	1.00725
Bacteria	Proteobacteria	Betaproteobacteria	Burkholderiales	Alcaligenaceae			12872	0.0956713
Bacteria	Proteobacteria	Betaproteobacteria	Burkholderiales	Alcaligenaceae	Achromobacter		2585	0.0192131
Bacteria	Proteobacteria	Betaproteobacteria	Burkholderiales	Alcaligenaceae	Azohydromonas		1448	0.0107623
Bacteria	Proteobacteria	Betaproteobacteria	Burkholderiales	Alcaligenaceae	Bordetella		4779	0.03552
Bacteria	Proteobacteria	Betaproteobacteria	Burkholderiales	Burkholderiaceae			33938	0.252245
Bacteria	Proteobacteria	Betaproteobacteria	Burkholderiales	Burkholderiaceae	Burkholderia		10614	0.0788887
Bacteria	Proteobacteria	Betaproteobacteria	Burkholderiales	Burkholderiaceae	Burkholderia	Burkholderia cepacia complex	3468	0.025776
Bacteria	Proteobacteria	Betaproteobacteria	Burkholderiales	Burkholderiaceae	Burkholderia	pseudomallei group	1258	0.0093501
Bacteria	Proteobacteria	Betaproteobacteria	Burkholderiales	Burkholderiaceae	Caballeronia		1470	0.0109258
Bacteria	Proteobacteria	Betaproteobacteria	Burkholderiales	Burkholderiaceae	Cupriavidus		6152	0.0457248
Bacteria	Proteobacteria	Betaproteobacteria	Burkholderiales	Burkholderiaceae	Cupriavidus	Cupriavidus necator	1589	0.0118103
Bacteria	Proteobacteria	Betaproteobacteria	Burkholderiales	Burkholderiaceae	Lautropia		1775	0.0131927
Bacteria	Proteobacteria	Betaproteobacteria	Burkholderiales	Burkholderiaceae	Pandoraea		1401	0.010413
Bacteria	Proteobacteria	Betaproteobacteria	Burkholderiales	Burkholderiaceae	Paraburkholderia		7182	0.0533803
Bacteria	Proteobacteria	Betaproteobacteria	Burkholderiales	Burkholderiaceae	Paraburkholderia	Paraburkholderia fungorum	1252	0.00930551
Bacteria	Proteobacteria	Betaproteobacteria	Burkholderiales	Burkholderiaceae	Ralstonia		2436	0.0181056
Bacteria	Proteobacteria	Betaproteobacteria	Burkholderiales	Comamonadaceae			45893	0.3411
Bacteria	Proteobacteria	Betaproteobacteria	Burkholderiales	Comamonadaceae	Acidovorax		4803	0.0356984
Bacteria	Proteobacteria	Betaproteobacteria	Burkholderiales	Comamonadaceae	Caldimonas		3554	0.0264152
Bacteria	Proteobacteria	Betaproteobacteria	Burkholderiales	Comamonadaceae	Caldimonas	Caldimonas taiwanensis	2080	0.0154596
Bacteria	Proteobacteria	Betaproteobacteria	Burkholderiales	Comamonadaceae	Comamonas		2202	0.0163664
Bacteria	Proteobacteria	Betaproteobacteria	Burkholderiales	Comamonadaceae	Curvibacter		8510	0.0632507
Bacteria	Proteobacteria	Betaproteobacteria	Burkholderiales	Comamonadaceae	Curvibacter	Curvibacter delicatus	1339	0.00995214
Bacteria	Proteobacteria	Betaproteobacteria	Burkholderiales	Comamonadaceae	Curvibacter	Curvibacter sp. GWA2_64_110	1518	0.0112826
Bacteria	Proteobacteria	Betaproteobacteria	Burkholderiales	Comamonadaceae	Curvibacter	Curvibacter sp. PAE-UM	4693	0.0348808
Bacteria	Proteobacteria	Betaproteobacteria	Burkholderiales	Comamonadaceae	Hydrogenophaga		2274	0.0169015
Bacteria	Proteobacteria	Betaproteobacteria	Burkholderiales	Comamonadaceae	Pelomonas		1316	0.00978119
Bacteria	Proteobacteria	Betaproteobacteria	Burkholderiales	Comamonadaceae	Polaromonas		2088	0.0155191
Bacteria	Proteobacteria	Betaproteobacteria	Burkholderiales	Comamonadaceae	Pseudorhodoferax		1616	0.0120109
Bacteria	Proteobacteria	Betaproteobacteria	Burkholderiales	Comamonadaceae	Ramlibacter		1488	0.0110596
Bacteria	Proteobacteria	Betaproteobacteria	Burkholderiales	Comamonadaceae	Rhodoferax		1862	0.0138393
Bacteria	Proteobacteria	Betaproteobacteria	Burkholderiales	Comamonadaceae	unclassified Comamonadaceae		2132	0.0158461
Bacteria	Proteobacteria	Betaproteobacteria	Burkholderiales	Comamonadaceae	Variovorax		5992	0.0445356
Bacteria	Proteobacteria	Betaproteobacteria	Burkholderiales	Comamonadaceae	Variovorax	Variovorax paradoxus	1401	0.010413
Bacteria	Proteobacteria	Betaproteobacteria	Burkholderiales	Oxalobacteraceae			14477	0.107601
Bacteria	Proteobacteria	Betaproteobacteria	Burkholderiales	Oxalobacteraceae	Duganella		1757	0.0130589
Bacteria	Proteobacteria	Betaproteobacteria	Burkholderiales	Oxalobacteraceae	Herbaspirillum		2790	0.0207367
Bacteria	Proteobacteria	Betaproteobacteria	Burkholderiales	Oxalobacteraceae	Janthinobacterium		2038	0.0151475
Bacteria	Proteobacteria	Betaproteobacteria	Burkholderiales	Oxalobacteraceae	Massilia		5303	0.0394146
Bacteria	Proteobacteria	Betaproteobacteria	Burkholderiales	unclassified Burkholderiales			27180	0.202016
Bacteria	Proteobacteria	Betaproteobacteria	Burkholderiales	unclassified Burkholderiales	[Polyangium] brachysporum		3015	0.022409
Bacteria	Proteobacteria	Betaproteobacteria	Burkholderiales	unclassified Burkholderiales	Methylibium		2023	0.015036
Bacteria	Proteobacteria	Betaproteobacteria	Burkholderiales	unclassified Burkholderiales	Rhizobacter		1693	0.0125832
Bacteria	Proteobacteria	Betaproteobacteria	Burkholderiales	unclassified Burkholderiales	Rubrivivax		1946	0.0144637
Bacteria	Proteobacteria	Betaproteobacteria	Burkholderiales	unclassified Burkholderiales	Tepidimonas		6004	0.0446248
Bacteria	Proteobacteria	Betaproteobacteria	Burkholderiales	unclassified Burkholderiales	Tepidimonas	Tepidimonas fonticaldi	1327	0.00986295
Bacteria	Proteobacteria	Betaproteobacteria	Burkholderiales	unclassified Burkholderiales	Tepidimonas	Tepidimonas taiwanensis	4667	0.0346875
Bacteria	Proteobacteria	Betaproteobacteria	Burkholderiales	unclassified Burkholderiales	Thiomonas		1736	0.0129028
Bacteria	Proteobacteria	Betaproteobacteria	Burkholderiales	unclassified Burkholderiales	unclassified Burkholderiales (miscellaneous)		5757	0.042789
Bacteria	Proteobacteria	Betaproteobacteria	Burkholderiales	unclassified Burkholderiales	unclassified Burkholderiales (miscellaneous)	Burkholderiales bacterium 70-64	1637	0.012167
Bacteria	Proteobacteria	Betaproteobacteria	Gallionellales				2116	0.0157272
Bacteria	Proteobacteria	Betaproteobacteria	Hydrogenophilales				4959	0.0368578
Bacteria	Proteobacteria	Betaproteobacteria	Hydrogenophilales	Hydrogenophilaceae			4863	0.0361443
Bacteria	Proteobacteria	Betaproteobacteria	Hydrogenophilales	Hydrogenophilaceae	Tepidiphilus		2400	0.017838
Bacteria	Proteobacteria	Betaproteobacteria	Hydrogenophilales	Hydrogenophilaceae	Tepidiphilus	Tepidiphilus margaritifer	1734	0.012888
Bacteria	Proteobacteria	Betaproteobacteria	Hydrogenophilales	Hydrogenophilaceae	Thiobacillus		2188	0.0162623
Bacteria	Proteobacteria	Betaproteobacteria	Methylophilales				1288	0.00957308
Bacteria	Proteobacteria	Betaproteobacteria	Neisseriales				7714	0.0573344
Bacteria	Proteobacteria	Betaproteobacteria	Neisseriales	Chromobacteriaceae			5353	0.0397863
Bacteria	Proteobacteria	Betaproteobacteria	Neisseriales	Neisseriaceae			2361	0.0175482
Bacteria	Proteobacteria	Betaproteobacteria	Nitrosomonadales				6445	0.0479026
Bacteria	Proteobacteria	Betaproteobacteria	Nitrosomonadales	Nitrosomonadaceae			6368	0.0473303
Bacteria	Proteobacteria	Betaproteobacteria	Nitrosomonadales	Nitrosomonadaceae	Nitrosomonas		3330	0.0247503
Bacteria	Proteobacteria	Betaproteobacteria	Nitrosomonadales	Nitrosomonadaceae	Nitrosospira		2440	0.0181353
Bacteria	Proteobacteria	Betaproteobacteria	Rhodocyclales				13459	0.100034
Bacteria	Proteobacteria	Betaproteobacteria	Rhodocyclales	Rhodocyclaceae			12664	0.0941254
Bacteria	Proteobacteria	Betaproteobacteria	Rhodocyclales	Rhodocyclaceae	Azoarcus		3647	0.0271064
Bacteria	Proteobacteria	Betaproteobacteria	Rhodocyclales	Rhodocyclaceae	Methyloversatilis		1357	0.0100859
Bacteria	Proteobacteria	Betaproteobacteria	Rhodocyclales	Rhodocyclaceae	Thauera		3391	0.0252037
Bacteria	Proteobacteria	Betaproteobacteria	unclassified Betaproteobacteria				50210	0.373187
Bacteria	Proteobacteria	Betaproteobacteria	unclassified Betaproteobacteria		Candidatus Accumulibacter		2127	0.015809
Bacteria	Proteobacteria	Betaproteobacteria	unclassified Betaproteobacteria	unclassified Betaproteobacteria (miscellaneous)			48067	0.357259
Bacteria	Proteobacteria	Betaproteobacteria	unclassified Betaproteobacteria	unclassified Betaproteobacteria (miscellaneous)		Betaproteobacteria bacterium RIFCSPHIGHO2_12_FULL_69_13	2812	0.0209002
Bacteria	Proteobacteria	Betaproteobacteria	unclassified Betaproteobacteria	unclassified Betaproteobacteria (miscellaneous)		Betaproteobacteria bacterium RIFCSPLOWO2_02_64_14	2328	0.0173029
Bacteria	Proteobacteria	Betaproteobacteria	unclassified Betaproteobacteria	unclassified Betaproteobacteria (miscellaneous)		Betaproteobacteria bacterium RIFCSPLOWO2_02_67_12	1402	0.0104204
Bacteria	Proteobacteria	Betaproteobacteria	unclassified Betaproteobacteria	unclassified Betaproteobacteria (miscellaneous)		Betaproteobacteria bacterium RIFCSPLOWO2_02_FULL_62_79	1244	0.00924605
Bacteria	Proteobacteria	Betaproteobacteria	unclassified Betaproteobacteria	unclassified Betaproteobacteria (miscellaneous)		Betaproteobacteria bacterium RIFCSPLOWO2_02_FULL_67_26	1687	0.0125387
Bacteria	Proteobacteria	Betaproteobacteria	unclassified Betaproteobacteria	unclassified Betaproteobacteria (miscellaneous)		Betaproteobacteria bacterium RIFCSPLOWO2_12_FULL_62_13	5671	0.0421498
Bacteria	Proteobacteria	Betaproteobacteria	unclassified Betaproteobacteria	unclassified Betaproteobacteria (miscellaneous)		Betaproteobacteria bacterium RIFCSPLOWO2_12_FULL_62_13b	1671	0.0124197
Bacteria	Proteobacteria	Betaproteobacteria	unclassified Betaproteobacteria	unclassified Betaproteobacteria (miscellaneous)		Betaproteobacteria bacterium RIFCSPLOWO2_12_FULL_62_58	2916	0.0216732
Bacteria	Proteobacteria	Betaproteobacteria	unclassified Betaproteobacteria	unclassified Betaproteobacteria (miscellaneous)		Betaproteobacteria bacterium RIFCSPLOWO2_12_FULL_65_14	7083	0.0526445
Bacteria	Proteobacteria	Betaproteobacteria	unclassified Betaproteobacteria	unclassified Betaproteobacteria (miscellaneous)		Betaproteobacteria bacterium SCGC AG-212-J23	1452	0.010792
Bacteria	Proteobacteria	Betaproteobacteria	unclassified Betaproteobacteria	unclassified Betaproteobacteria (miscellaneous)		Betaproteobacteria bacterium SG8_39	1446	0.0107474
Bacteria	Proteobacteria	Betaproteobacteria	unclassified Betaproteobacteria	unclassified Betaproteobacteria (miscellaneous)		Betaproteobacteria bacterium SG8_41	1759	0.0130738
Bacteria	Proteobacteria				Candidatus Muproteobacteria		4041	0.0300348
Bacteria	Proteobacteria	Deltaproteobacteria					550157	4.08905
Bacteria	Proteobacteria	Deltaproteobacteria	Bdellovibrionales				6371	0.0473526
Bacteria	Proteobacteria	Deltaproteobacteria	Bdellovibrionales	Bdellovibrionaceae			1405	0.0104427
Bacteria	Proteobacteria	Deltaproteobacteria	Bdellovibrionales	Bdellovibrionaceae	Bdellovibrio		1405	0.0104427
Bacteria	Proteobacteria	Deltaproteobacteria	Bdellovibrionales	Bdellovibrionaceae	Bdellovibrio	Bdellovibrio bacteriovorus	1286	0.00955821
Bacteria	Proteobacteria	Deltaproteobacteria	Bdellovibrionales	unclassified Bdellovibrionales			3876	0.0288084
Bacteria	Proteobacteria	Deltaproteobacteria		Candidatus Desulfofervidaceae			2622	0.0194881
Bacteria	Proteobacteria	Deltaproteobacteria		Candidatus Desulfofervidaceae	Candidatus Desulfofervidus		2622	0.0194881
Bacteria	Proteobacteria	Deltaproteobacteria		Candidatus Desulfofervidaceae	Candidatus Desulfofervidus	Candidatus Desulfofervidus auxilii	2622	0.0194881
Bacteria	Proteobacteria	Deltaproteobacteria	Desulfarculales				5830	0.0433316
Bacteria	Proteobacteria	Deltaproteobacteria	Desulfarculales	Desulfarculaceae			5830	0.0433316
Bacteria	Proteobacteria	Deltaproteobacteria	Desulfarculales	Desulfarculaceae	Desulfarculus		1705	0.0126724
Bacteria	Proteobacteria	Deltaproteobacteria	Desulfarculales	Desulfarculaceae	Desulfarculus	Desulfarculus baarsii	1705	0.0126724
Bacteria	Proteobacteria	Deltaproteobacteria	Desulfarculales	Desulfarculaceae	Desulfocarbo		2787	0.0207144
Bacteria	Proteobacteria	Deltaproteobacteria	Desulfarculales	Desulfarculaceae	Desulfocarbo	Desulfocarbo indianensis	2787	0.0207144
Bacteria	Proteobacteria	Deltaproteobacteria	Desulfarculales	Desulfarculaceae	Dethiosulfatarculus		1338	0.00994471
Bacteria	Proteobacteria	Deltaproteobacteria	Desulfarculales	Desulfarculaceae	Dethiosulfatarculus	Dethiosulfatarculus sandiegensis	1338	0.00994471
Bacteria	Proteobacteria	Deltaproteobacteria	Desulfobacterales				48677	0.361793
Bacteria	Proteobacteria	Deltaproteobacteria	Desulfobacterales	Desulfobacteraceae			29228	0.217238
Bacteria	Proteobacteria	Deltaproteobacteria	Desulfobacterales	Desulfobacteraceae	Desulfatibacillum		2064	0.0153407
Bacteria	Proteobacteria	Deltaproteobacteria	Desulfobacterales	Desulfobacteraceae	Desulfatibacillum	Desulfatibacillum alkenivorans	1290	0.00958794
Bacteria	Proteobacteria	Deltaproteobacteria	Desulfobacterales	Desulfobacteraceae	Desulfatiglans		2510	0.0186556
Bacteria	Proteobacteria	Deltaproteobacteria	Desulfobacterales	Desulfobacteraceae	Desulfatiglans	Desulfatiglans anilini	2510	0.0186556
Bacteria	Proteobacteria	Deltaproteobacteria	Desulfobacterales	Desulfobacteraceae	Desulfatirhabdium		1925	0.0143076
Bacteria	Proteobacteria	Deltaproteobacteria	Desulfobacterales	Desulfobacteraceae	Desulfatirhabdium	Desulfatirhabdium butyrativorans	1925	0.0143076
Bacteria	Proteobacteria	Deltaproteobacteria	Desulfobacterales	Desulfobacteraceae	Desulfatitalea		3749	0.0278645
Bacteria	Proteobacteria	Deltaproteobacteria	Desulfobacterales	Desulfobacteraceae	Desulfatitalea	Desulfatitalea tepidiphila	2571	0.019109
Bacteria	Proteobacteria	Deltaproteobacteria	Desulfobacterales	Desulfobacteraceae	Desulfobacterium		1850	0.0137502
Bacteria	Proteobacteria	Deltaproteobacteria	Desulfobacterales	Desulfobacteraceae	Desulfococcus		2029	0.0150806
Bacteria	Proteobacteria	Deltaproteobacteria	Desulfobacterales	Desulfobacteraceae	Desulfococcus	Desulfococcus multivorans	1348	0.010019
Bacteria	Proteobacteria	Deltaproteobacteria	Desulfobacterales	Desulfobacteraceae	unclassified Desulfobacteraceae		9462	0.0703265
Bacteria	Proteobacteria	Deltaproteobacteria	Desulfobacterales	Desulfobacteraceae	unclassified Desulfobacteraceae	Desulfobacteraceae bacterium 4484_190.1	1454	0.0108069
Bacteria	Proteobacteria	Deltaproteobacteria	Desulfobacterales	Desulfobacteraceae	unclassified Desulfobacteraceae	Desulfobacteraceae bacterium 4484_190.2	1508	0.0112082
Bacteria	Proteobacteria	Deltaproteobacteria	Desulfobacterales	Desulfobacteraceae	unclassified Desulfobacteraceae	Desulfobacteraceae bacterium 4484_190.3	1903	0.0141441
Bacteria	Proteobacteria	Deltaproteobacteria	Desulfobacterales	Desulfobacteraceae	unclassified Desulfobacteraceae	Desulfobacteraceae bacterium A6	1318	0.00979605
Bacteria	Proteobacteria	Deltaproteobacteria	Desulfobacterales	Desulfobacteraceae	unclassified Desulfobacteraceae	Desulfobacteraceae bacterium IS3	2180	0.0162029
Bacteria	Proteobacteria	Deltaproteobacteria	Desulfobacterales	Desulfobulbaceae			11339	0.0842773
Bacteria	Proteobacteria	Deltaproteobacteria	Desulfobacterales	Desulfobulbaceae	Desulfobulbus		3436	0.0255381
Bacteria	Proteobacteria	Deltaproteobacteria	Desulfobacterales	Desulfobulbaceae	Desulfofustis		1415	0.010517
Bacteria	Proteobacteria	Deltaproteobacteria	Desulfobacterales	Desulfobulbaceae	unclassified Desulfobulbaceae		3837	0.0285186
Bacteria	Proteobacteria	Deltaproteobacteria	Desulfobacterales	Desulfobulbaceae	unclassified Desulfobulbaceae	Desulfobulbaceae bacterium A2	1487	0.0110521
Bacteria	Proteobacteria	Deltaproteobacteria	Desulfobacterales	unclassified Desulfobacterales			7827	0.0581743
Bacteria	Proteobacteria	Deltaproteobacteria	Desulfobacterales	unclassified Desulfobacterales		Desulfobacterales bacterium SG8_35_2	1597	0.0118697
Bacteria	Proteobacteria	Deltaproteobacteria	Desulfovibrionales				30595	0.227398
Bacteria	Proteobacteria	Deltaproteobacteria	Desulfovibrionales	Desulfohalobiaceae			4404	0.0327328
Bacteria	Proteobacteria	Deltaproteobacteria	Desulfovibrionales	Desulfohalobiaceae	Desulfonauticus		2117	0.0157346
Bacteria	Proteobacteria	Deltaproteobacteria	Desulfovibrionales	Desulfohalobiaceae	Desulfonauticus	Desulfonauticus sp. 38_4375	1401	0.010413
Bacteria	Proteobacteria	Deltaproteobacteria	Desulfovibrionales	Desulfomicrobiaceae			2997	0.0222752
Bacteria	Proteobacteria	Deltaproteobacteria	Desulfovibrionales	Desulfomicrobiaceae	Desulfomicrobium		2707	0.0201198
Bacteria	Proteobacteria	Deltaproteobacteria	Desulfovibrionales	Desulfonatronaceae			1914	0.0142258
Bacteria	Proteobacteria	Deltaproteobacteria	Desulfovibrionales	Desulfonatronaceae	Desulfonatronum		1914	0.0142258
Bacteria	Proteobacteria	Deltaproteobacteria	Desulfovibrionales	Desulfovibrionaceae			21056	0.156499
Bacteria	Proteobacteria	Deltaproteobacteria	Desulfovibrionales	Desulfovibrionaceae	Desulfovibrio		18683	0.138862
Bacteria	Proteobacteria	Deltaproteobacteria	Desulfovibrionales	Desulfovibrionaceae	Desulfovibrio	Desulfovibrio vulgaris	1618	0.0120258
Bacteria	Proteobacteria	Deltaproteobacteria	Desulfurellales				2787	0.0207144
Bacteria	Proteobacteria	Deltaproteobacteria	Desulfurellales	Desulfurellaceae			2787	0.0207144
Bacteria	Proteobacteria	Deltaproteobacteria	Desulfurellales	Desulfurellaceae	Hippea		2169	0.0161211
Bacteria	Proteobacteria	Deltaproteobacteria	Desulfuromonadales				59464	0.441967
Bacteria	Proteobacteria	Deltaproteobacteria	Desulfuromonadales	Desulfuromonadaceae			22406	0.166533
Bacteria	Proteobacteria	Deltaproteobacteria	Desulfuromonadales	Desulfuromonadaceae	Desulfuromonas		13163	0.0978342
Bacteria	Proteobacteria	Deltaproteobacteria	Desulfuromonadales	Desulfuromonadaceae	Desulfuromonas	Desulfuromonas soudanensis	3042	0.0226097
Bacteria	Proteobacteria	Deltaproteobacteria	Desulfuromonadales	Desulfuromonadaceae	Desulfuromonas	Desulfuromonas sp. DDH964	3738	0.0277827
Bacteria	Proteobacteria	Deltaproteobacteria	Desulfuromonadales	Desulfuromonadaceae	Desulfuromonas	Desulfuromonas sp. TF	3842	0.0285557
Bacteria	Proteobacteria	Deltaproteobacteria	Desulfuromonadales	Desulfuromonadaceae	Desulfuromonas	Desulfuromonas thiophila	1543	0.0114684
Bacteria	Proteobacteria	Deltaproteobacteria	Desulfuromonadales	Desulfuromonadaceae	Pelobacter		6723	0.0499688
Bacteria	Proteobacteria	Deltaproteobacteria	Desulfuromonadales	Desulfuromonadaceae	Pelobacter	Pelobacter acetylenicus	2064	0.0153407
Bacteria	Proteobacteria	Deltaproteobacteria	Desulfuromonadales	Desulfuromonadaceae	Pelobacter	Pelobacter carbinolicus	2053	0.015259
Bacteria	Proteobacteria	Deltaproteobacteria	Desulfuromonadales	Geobacteraceae			31752	0.235997
Bacteria	Proteobacteria	Deltaproteobacteria	Desulfuromonadales	Geobacteraceae	Geoalkalibacter		3688	0.0274111
Bacteria	Proteobacteria	Deltaproteobacteria	Desulfuromonadales	Geobacteraceae	Geoalkalibacter	Geoalkalibacter ferrihydriticus	1837	0.0136535
Bacteria	Proteobacteria	Deltaproteobacteria	Desulfuromonadales	Geobacteraceae	Geoalkalibacter	Geoalkalibacter subterraneus	1851	0.0137576
Bacteria	Proteobacteria	Deltaproteobacteria	Desulfuromonadales	Geobacteraceae	Geobacter		22127	0.164459
Bacteria	Proteobacteria	Deltaproteobacteria	Desulfuromonadales	Geobacteraceae	Geobacter	Geobacter daltonii	1511	0.0112305
Bacteria	Proteobacteria	Deltaproteobacteria	Desulfuromonadales	Geobacteraceae	Geobacter	Geobacter metallireducens	5624	0.0418005
Bacteria	Proteobacteria	Deltaproteobacteria	Desulfuromonadales	Geobacteraceae	Geobacter	Geobacter pickeringii	1952	0.0145083
Bacteria	Proteobacteria	Deltaproteobacteria	Desulfuromonadales	Geobacteraceae	Geobacter	Geobacter sp. M18	1515	0.0112603
Bacteria	Proteobacteria	Deltaproteobacteria	Desulfuromonadales	Geobacteraceae	Geobacter	Geobacter sulfurreducens	1988	0.0147758
Bacteria	Proteobacteria	Deltaproteobacteria	Desulfuromonadales	Geobacteraceae	Geobacter	Geobacter uraniireducens	1576	0.0117136
Bacteria	Proteobacteria	Deltaproteobacteria	Desulfuromonadales	Geobacteraceae	unclassified Geobacteraceae		5301	0.0393998
Bacteria	Proteobacteria	Deltaproteobacteria	Desulfuromonadales	Geobacteraceae	unclassified Geobacteraceae	Geobacteraceae bacterium GWC2_53_11	1257	0.00934267
Bacteria	Proteobacteria	Deltaproteobacteria	Desulfuromonadales	Geobacteraceae	unclassified Geobacteraceae	Geobacteraceae bacterium GWC2_58_44	2113	0.0157049
Bacteria	Proteobacteria	Deltaproteobacteria	Desulfuromonadales	unclassified Desulfuromonadales			5306	0.0394369
Bacteria	Proteobacteria	Deltaproteobacteria	Desulfuromonadales	unclassified Desulfuromonadales		Desulfuromonadales bacterium C00003093	1254	0.00932037
Bacteria	Proteobacteria	Deltaproteobacteria	Myxococcales				81079	0.602621
Bacteria	Proteobacteria	Deltaproteobacteria	Myxococcales	Anaeromyxobacteraceae			14000	0.104055
Bacteria	Proteobacteria	Deltaproteobacteria	Myxococcales	Anaeromyxobacteraceae	Anaeromyxobacter		14000	0.104055
Bacteria	Proteobacteria	Deltaproteobacteria	Myxococcales	Anaeromyxobacteraceae	Anaeromyxobacter	Anaeromyxobacter dehalogenans	2744	0.0203948
Bacteria	Proteobacteria	Deltaproteobacteria	Myxococcales	Anaeromyxobacteraceae	Anaeromyxobacter	Anaeromyxobacter sp. Fw109-5	4310	0.0320341
Bacteria	Proteobacteria	Deltaproteobacteria	Myxococcales	Anaeromyxobacteraceae	Anaeromyxobacter	Anaeromyxobacter sp. K	1268	0.00942443
Bacteria	Proteobacteria	Deltaproteobacteria	Myxococcales	Anaeromyxobacteraceae	Anaeromyxobacter	Anaeromyxobacter sp. PSR-1	3751	0.0278794
Bacteria	Proteobacteria	Deltaproteobacteria	Myxococcales	Anaeromyxobacteraceae	Anaeromyxobacter	Anaeromyxobacter sp. RBG_16_69_14	1767	0.0131333
Bacteria	Proteobacteria	Deltaproteobacteria	Myxococcales	Archangiaceae			19033	0.141463
Bacteria	Proteobacteria	Deltaproteobacteria	Myxococcales	Archangiaceae	Archangium		7460	0.0554466
Bacteria	Proteobacteria	Deltaproteobacteria	Myxococcales	Archangiaceae	Archangium	Archangium gephyra	3086	0.0229367
Bacteria	Proteobacteria	Deltaproteobacteria	Myxococcales	Archangiaceae	Archangium	Archangium violaceum	3258	0.0242151
Bacteria	Proteobacteria	Deltaproteobacteria	Myxococcales	Archangiaceae	Cystobacter		4436	0.0329706
Bacteria	Proteobacteria	Deltaproteobacteria	Myxococcales	Archangiaceae	Cystobacter	Cystobacter ferrugineus	2199	0.0163441
Bacteria	Proteobacteria	Deltaproteobacteria	Myxococcales	Archangiaceae	Cystobacter	Cystobacter fuscus	2237	0.0166265
Bacteria	Proteobacteria	Deltaproteobacteria	Myxococcales	Archangiaceae	Hyalangium		3070	0.0228178
Bacteria	Proteobacteria	Deltaproteobacteria	Myxococcales	Archangiaceae	Hyalangium	Hyalangium minutum	3070	0.0228178
Bacteria	Proteobacteria	Deltaproteobacteria	Myxococcales	Archangiaceae	Stigmatella		4064	0.0302057
Bacteria	Proteobacteria	Deltaproteobacteria	Myxococcales	Archangiaceae	Stigmatella	Stigmatella aurantiaca	2171	0.016136
Bacteria	Proteobacteria	Deltaproteobacteria	Myxococcales	Archangiaceae	Stigmatella	Stigmatella erecta	1893	0.0140698
Bacteria	Proteobacteria	Deltaproteobacteria	Myxococcales	Myxococcaceae			9965	0.074065
Bacteria	Proteobacteria	Deltaproteobacteria	Myxococcales	Myxococcaceae	Corallococcus		1756	0.0130515
Bacteria	Proteobacteria	Deltaproteobacteria	Myxococcales	Myxococcaceae	Corallococcus	Corallococcus coralloides	1703	0.0126576
Bacteria	Proteobacteria	Deltaproteobacteria	Myxococcales	Myxococcaceae	Myxococcus		8209	0.0610135
Bacteria	Proteobacteria	Deltaproteobacteria	Myxococcales	Myxococcaceae	Myxococcus	Myxococcus fulvus	3008	0.022357
Bacteria	Proteobacteria	Deltaproteobacteria	Myxococcales	Myxococcaceae	Myxococcus	Myxococcus stipitatus	2549	0.0189455
Bacteria	Proteobacteria	Deltaproteobacteria	Myxococcales	Vulgatibacteraceae			3531	0.0262442
Bacteria	Proteobacteria	Deltaproteobacteria	Myxococcales	Vulgatibacteraceae	Vulgatibacter		3531	0.0262442
Bacteria	Proteobacteria	Deltaproteobacteria	Myxococcales	Vulgatibacteraceae	Vulgatibacter	Vulgatibacter incomptus	3531	0.0262442
Bacteria	Proteobacteria	Deltaproteobacteria	Myxococcales	Kofleriaceae			2343	0.0174144
Bacteria	Proteobacteria	Deltaproteobacteria	Myxococcales	Kofleriaceae	Haliangium		2343	0.0174144
Bacteria	Proteobacteria	Deltaproteobacteria	Myxococcales	Kofleriaceae	Haliangium	Haliangium ochraceum	2343	0.0174144
Bacteria	Proteobacteria	Deltaproteobacteria	Myxococcales	Nannocystaceae			3245	0.0241185
Bacteria	Proteobacteria	Deltaproteobacteria	Myxococcales	Nannocystaceae	Nannocystis		2278	0.0169313
Bacteria	Proteobacteria	Deltaproteobacteria	Myxococcales	Nannocystaceae	Nannocystis	Nannocystis exedens	2278	0.0169313
Bacteria	Proteobacteria	Deltaproteobacteria	Myxococcales	Labilitrichaceae			1673	0.0124346
Bacteria	Proteobacteria	Deltaproteobacteria	Myxococcales	Labilitrichaceae	Labilithrix		1673	0.0124346
Bacteria	Proteobacteria	Deltaproteobacteria	Myxococcales	Labilitrichaceae	Labilithrix	Labilithrix luteola	1673	0.0124346
Bacteria	Proteobacteria	Deltaproteobacteria	Myxococcales	Polyangiaceae	Chondromyces		4876	0.0362409
Bacteria	Proteobacteria	Deltaproteobacteria	Myxococcales	Polyangiaceae	Chondromyces	Chondromyces apiculatus	2450	0.0182097
Bacteria	Proteobacteria	Deltaproteobacteria	Myxococcales	Polyangiaceae	Chondromyces	Chondromyces crocatus	2426	0.0180313
Bacteria	Proteobacteria	Deltaproteobacteria	Myxococcales	Polyangiaceae	Sorangium		10149	0.0754326
Bacteria	Proteobacteria	Deltaproteobacteria	Myxococcales	Polyangiaceae	Sorangium	Sorangium cellulosum	10148	0.0754252
Bacteria	Proteobacteria	Deltaproteobacteria	Myxococcales	Sandaracinaceae			1949	0.014486
Bacteria	Proteobacteria	Deltaproteobacteria	Myxococcales	Sandaracinaceae	Sandaracinus		1949	0.014486
Bacteria	Proteobacteria	Deltaproteobacteria	Myxococcales	Sandaracinaceae	Sandaracinus	Sandaracinus amylolyticus	1949	0.014486
Bacteria	Proteobacteria	Deltaproteobacteria	Myxococcales	unclassified Sorangiineae			2177	0.0161806
Bacteria	Proteobacteria	Deltaproteobacteria	Myxococcales	unclassified Sorangiineae	Minicystis		2177	0.0161806
Bacteria	Proteobacteria	Deltaproteobacteria	Myxococcales	unclassified Sorangiineae	Minicystis	Minicystis rosea	2177	0.0161806
Bacteria	Proteobacteria	Deltaproteobacteria	Myxococcales	unclassified Myxococcales			7233	0.0537594
Bacteria	Proteobacteria	Deltaproteobacteria	Myxococcales	unclassified Myxococcales	Enhygromyxa		1544	0.0114758
Bacteria	Proteobacteria	Deltaproteobacteria	Myxococcales	unclassified Myxococcales	Enhygromyxa	Enhygromyxa salina	1544	0.0114758
Bacteria	Proteobacteria	Deltaproteobacteria	Myxococcales	unclassified Myxococcales	unclassified Myxococcales (miscellaneous)		5689	0.0422836
Bacteria	Proteobacteria	Deltaproteobacteria	Myxococcales	unclassified Myxococcales	unclassified Myxococcales (miscellaneous)	Myxococcales bacterium 68-20	2812	0.0209002
Bacteria	Proteobacteria	Deltaproteobacteria	Myxococcales	unclassified Myxococcales	unclassified Myxococcales (miscellaneous)	Myxococcales bacterium SG8_38_1	1239	0.00920889
Bacteria	Proteobacteria	Deltaproteobacteria	Syntrophobacterales				56450	0.419565
Bacteria	Proteobacteria	Deltaproteobacteria	Syntrophobacterales	Syntrophaceae			26172	0.194524
Bacteria	Proteobacteria	Deltaproteobacteria	Syntrophobacterales	Syntrophaceae	Desulfobacca		9924	0.0737603
Bacteria	Proteobacteria	Deltaproteobacteria	Syntrophobacterales	Syntrophaceae	Desulfobacca	Desulfobacca acetoxidans	2109	0.0156752
Bacteria	Proteobacteria	Deltaproteobacteria	Syntrophobacterales	Syntrophaceae	Desulfobacca	Desulfobacca sp. 4484_104	3131	0.0232712
Bacteria	Proteobacteria	Deltaproteobacteria	Syntrophobacterales	Syntrophaceae	Desulfobacca	Desulfobacca sp. RBG_16_60_12	3976	0.0295517
Bacteria	Proteobacteria	Deltaproteobacteria	Syntrophobacterales	Syntrophaceae	Desulfomonile		2902	0.0215692
Bacteria	Proteobacteria	Deltaproteobacteria	Syntrophobacterales	Syntrophaceae	Desulfomonile	Desulfomonile tiedjei	2902	0.0215692
Bacteria	Proteobacteria	Deltaproteobacteria	Syntrophobacterales	Syntrophaceae	Smithella		2224	0.0165299
Bacteria	Proteobacteria	Deltaproteobacteria	Syntrophobacterales	Syntrophaceae	Syntrophus		5139	0.0381957
Bacteria	Proteobacteria	Deltaproteobacteria	Syntrophobacterales	Syntrophaceae	Syntrophus	Syntrophus aciditrophicus	1541	0.0114535
Bacteria	Proteobacteria	Deltaproteobacteria	Syntrophobacterales	Syntrophaceae	Syntrophus	Syntrophus sp. GWC2_56_31	1928	0.0143299
Bacteria	Proteobacteria	Deltaproteobacteria	Syntrophobacterales	Syntrophaceae	unclassified Syntrophaceae		5983	0.0444687
Bacteria	Proteobacteria	Deltaproteobacteria	Syntrophobacterales	Syntrophaceae	unclassified Syntrophaceae	Syntrophaceae bacterium CG2_30_49_12	2656	0.0197408
Bacteria	Proteobacteria	Deltaproteobacteria	Syntrophobacterales	Syntrophaceae	unclassified Syntrophaceae	Syntrophaceae bacterium CG2_30_58_14	3327	0.024728
Bacteria	Proteobacteria	Deltaproteobacteria	Syntrophobacterales	Syntrophobacteraceae			26109	0.194056
Bacteria	Proteobacteria	Deltaproteobacteria	Syntrophobacterales	Syntrophobacteraceae	Desulfacinum		10057	0.0747488
Bacteria	Proteobacteria	Deltaproteobacteria	Syntrophobacterales	Syntrophobacteraceae	Desulfacinum	Desulfacinum hydrothermale	3945	0.0293213
Bacteria	Proteobacteria	Deltaproteobacteria	Syntrophobacterales	Syntrophobacteraceae	Desulfacinum	Desulfacinum infernum	6103	0.0453606
Bacteria	Proteobacteria	Deltaproteobacteria	Syntrophobacterales	Syntrophobacteraceae	Syntrophobacter		4049	0.0300943
Bacteria	Proteobacteria	Deltaproteobacteria	Syntrophobacterales	Syntrophobacteraceae	Syntrophobacter	Syntrophobacter fumaroxidans	3043	0.0226171
Bacteria	Proteobacteria	Deltaproteobacteria	Syntrophobacterales	Syntrophobacteraceae	Thermodesulforhabdus		9633	0.0715974
Bacteria	Proteobacteria	Deltaproteobacteria	Syntrophobacterales	Syntrophobacteraceae	Thermodesulforhabdus	Thermodesulforhabdus norvegica	9633	0.0715974
Bacteria	Proteobacteria	Deltaproteobacteria	Syntrophobacterales	Syntrophobacteraceae	unclassified Syntrophobacteraceae		2370	0.0176151
Bacteria	Proteobacteria	Deltaproteobacteria	Syntrophobacterales	Syntrophobacteraceae	unclassified Syntrophobacteraceae	Syntrophobacteraceae bacterium CG2_30_61_12	2370	0.0176151
Bacteria	Proteobacteria	Deltaproteobacteria	Syntrophobacterales	Syntrophorhabdaceae			1540	0.0114461
Bacteria	Proteobacteria	Deltaproteobacteria	Syntrophobacterales	Syntrophorhabdaceae	Syntrophorhabdus		1540	0.0114461
Bacteria	Proteobacteria	Deltaproteobacteria	Syntrophobacterales	Syntrophorhabdaceae	Syntrophorhabdus	Syntrophorhabdus aromaticivorans	1540	0.0114461
Bacteria	Proteobacteria	Deltaproteobacteria	Syntrophobacterales	unclassified Syntrophobacterales			2629	0.0195401
Bacteria	Proteobacteria	Deltaproteobacteria	Syntrophobacterales	unclassified Syntrophobacterales		Syntrophobacterales bacterium RBG_19FT_COMBO_59_10	1481	0.0110076
Bacteria	Proteobacteria	Deltaproteobacteria	unclassified Deltaproteobacteria				255375	1.89808
Bacteria	Proteobacteria	Deltaproteobacteria	unclassified Deltaproteobacteria		Deferrisoma		11372	0.0845226
Bacteria	Proteobacteria	Deltaproteobacteria	unclassified Deltaproteobacteria		Deferrisoma	Deferrisoma camini	11372	0.0845226
Bacteria	Proteobacteria	Deltaproteobacteria	unclassified Deltaproteobacteria		Dissulfuribacter		1722	0.0127988
Bacteria	Proteobacteria	Deltaproteobacteria	unclassified Deltaproteobacteria		Dissulfuribacter	Dissulfuribacter thermophilus	1722	0.0127988
Bacteria	Proteobacteria	Deltaproteobacteria	unclassified Deltaproteobacteria	unclassified Deltaproteobacteria (miscellaneous)			241577	1.79552
Bacteria	Proteobacteria	Deltaproteobacteria	unclassified Deltaproteobacteria	unclassified Deltaproteobacteria (miscellaneous)		delta proteobacterium ML8_D	1428	0.0106136
Bacteria	Proteobacteria	Deltaproteobacteria	unclassified Deltaproteobacteria	unclassified Deltaproteobacteria (miscellaneous)		delta proteobacterium MLS_D	1522	0.0113123
Bacteria	Proteobacteria	Deltaproteobacteria	unclassified Deltaproteobacteria	unclassified Deltaproteobacteria (miscellaneous)		delta proteobacterium NaphS2	2018	0.0149988
Bacteria	Proteobacteria	Deltaproteobacteria	unclassified Deltaproteobacteria	unclassified Deltaproteobacteria (miscellaneous)		Deltaproteobacteria bacterium 13_1_40CM_4_54_4	2436	0.0181056
Bacteria	Proteobacteria	Deltaproteobacteria	unclassified Deltaproteobacteria	unclassified Deltaproteobacteria (miscellaneous)		Deltaproteobacteria bacterium 13_1_40CM_4_68_19	1505	0.0111859
Bacteria	Proteobacteria	Deltaproteobacteria	unclassified Deltaproteobacteria	unclassified Deltaproteobacteria (miscellaneous)		Deltaproteobacteria bacterium CG2_30_43_15	6047	0.0449444
Bacteria	Proteobacteria	Deltaproteobacteria	unclassified Deltaproteobacteria	unclassified Deltaproteobacteria (miscellaneous)		Deltaproteobacteria bacterium CG2_30_63_29	1809	0.0134454
Bacteria	Proteobacteria	Deltaproteobacteria	unclassified Deltaproteobacteria	unclassified Deltaproteobacteria (miscellaneous)		Deltaproteobacteria bacterium CG2_30_66_27	4793	0.035624
Bacteria	Proteobacteria	Deltaproteobacteria	unclassified Deltaproteobacteria	unclassified Deltaproteobacteria (miscellaneous)		Deltaproteobacteria bacterium CSP1-8	5282	0.0392585
Bacteria	Proteobacteria	Deltaproteobacteria	unclassified Deltaproteobacteria	unclassified Deltaproteobacteria (miscellaneous)		Deltaproteobacteria bacterium DG_8	1824	0.0135569
Bacteria	Proteobacteria	Deltaproteobacteria	unclassified Deltaproteobacteria	unclassified Deltaproteobacteria (miscellaneous)		Deltaproteobacteria bacterium GWA2_42_85	1491	0.0110819
Bacteria	Proteobacteria	Deltaproteobacteria	unclassified Deltaproteobacteria	unclassified Deltaproteobacteria (miscellaneous)		Deltaproteobacteria bacterium GWA2_43_19	1499	0.0111413
Bacteria	Proteobacteria	Deltaproteobacteria	unclassified Deltaproteobacteria	unclassified Deltaproteobacteria (miscellaneous)		Deltaproteobacteria bacterium GWA2_54_12	1546	0.0114907
Bacteria	Proteobacteria	Deltaproteobacteria	unclassified Deltaproteobacteria	unclassified Deltaproteobacteria (miscellaneous)		Deltaproteobacteria bacterium GWA2_55_82	1504	0.0111785
Bacteria	Proteobacteria	Deltaproteobacteria	unclassified Deltaproteobacteria	unclassified Deltaproteobacteria (miscellaneous)		Deltaproteobacteria bacterium GWA2_57_13	14085	0.104687
Bacteria	Proteobacteria	Deltaproteobacteria	unclassified Deltaproteobacteria	unclassified Deltaproteobacteria (miscellaneous)		Deltaproteobacteria bacterium GWA2_65_63	3939	0.0292767
Bacteria	Proteobacteria	Deltaproteobacteria	unclassified Deltaproteobacteria	unclassified Deltaproteobacteria (miscellaneous)		Deltaproteobacteria bacterium GWB2_55_19	2113	0.0157049
Bacteria	Proteobacteria	Deltaproteobacteria	unclassified Deltaproteobacteria	unclassified Deltaproteobacteria (miscellaneous)		Deltaproteobacteria bacterium GWC2_42_11	2195	0.0163144
Bacteria	Proteobacteria	Deltaproteobacteria	unclassified Deltaproteobacteria	unclassified Deltaproteobacteria (miscellaneous)		Deltaproteobacteria bacterium GWC2_65_14	5597	0.0415998
Bacteria	Proteobacteria	Deltaproteobacteria	unclassified Deltaproteobacteria	unclassified Deltaproteobacteria (miscellaneous)		Deltaproteobacteria bacterium GWD2_55_8	3112	0.02313
Bacteria	Proteobacteria	Deltaproteobacteria	unclassified Deltaproteobacteria	unclassified Deltaproteobacteria (miscellaneous)		Deltaproteobacteria bacterium RBG_13_43_22	4559	0.0338848
Bacteria	Proteobacteria	Deltaproteobacteria	unclassified Deltaproteobacteria	unclassified Deltaproteobacteria (miscellaneous)		Deltaproteobacteria bacterium RBG_13_47_9	2594	0.0192799
Bacteria	Proteobacteria	Deltaproteobacteria	unclassified Deltaproteobacteria	unclassified Deltaproteobacteria (miscellaneous)		Deltaproteobacteria bacterium RBG_13_49_15	1267	0.009417
Bacteria	Proteobacteria	Deltaproteobacteria	unclassified Deltaproteobacteria	unclassified Deltaproteobacteria (miscellaneous)		Deltaproteobacteria bacterium RBG_13_52_11	2522	0.0187448
Bacteria	Proteobacteria	Deltaproteobacteria	unclassified Deltaproteobacteria	unclassified Deltaproteobacteria (miscellaneous)		Deltaproteobacteria bacterium RBG_13_52_11b	2827	0.0210117
Bacteria	Proteobacteria	Deltaproteobacteria	unclassified Deltaproteobacteria	unclassified Deltaproteobacteria (miscellaneous)		Deltaproteobacteria bacterium RBG_13_53_10	3349	0.0248915
Bacteria	Proteobacteria	Deltaproteobacteria	unclassified Deltaproteobacteria	unclassified Deltaproteobacteria (miscellaneous)		Deltaproteobacteria bacterium RBG_13_58_19	1708	0.0126947
Bacteria	Proteobacteria	Deltaproteobacteria	unclassified Deltaproteobacteria	unclassified Deltaproteobacteria (miscellaneous)		Deltaproteobacteria bacterium RBG_13_60_28	2038	0.0151475
Bacteria	Proteobacteria	Deltaproteobacteria	unclassified Deltaproteobacteria	unclassified Deltaproteobacteria (miscellaneous)		Deltaproteobacteria bacterium RBG_13_61_14	4998	0.0371477
Bacteria	Proteobacteria	Deltaproteobacteria	unclassified Deltaproteobacteria	unclassified Deltaproteobacteria (miscellaneous)		Deltaproteobacteria bacterium RBG_13_65_10	5142	0.038218
Bacteria	Proteobacteria	Deltaproteobacteria	unclassified Deltaproteobacteria	unclassified Deltaproteobacteria (miscellaneous)		Deltaproteobacteria bacterium RBG_16_47_11	6309	0.0468917
Bacteria	Proteobacteria	Deltaproteobacteria	unclassified Deltaproteobacteria	unclassified Deltaproteobacteria (miscellaneous)		Deltaproteobacteria bacterium RBG_16_48_10	7637	0.0567621
Bacteria	Proteobacteria	Deltaproteobacteria	unclassified Deltaproteobacteria	unclassified Deltaproteobacteria (miscellaneous)		Deltaproteobacteria bacterium RBG_16_49_23	4291	0.0318929
Bacteria	Proteobacteria	Deltaproteobacteria	unclassified Deltaproteobacteria	unclassified Deltaproteobacteria (miscellaneous)		Deltaproteobacteria bacterium RBG_16_50_11	2353	0.0174887
Bacteria	Proteobacteria	Deltaproteobacteria	unclassified Deltaproteobacteria	unclassified Deltaproteobacteria (miscellaneous)		Deltaproteobacteria bacterium RBG_16_54_11	2342	0.017407
Bacteria	Proteobacteria	Deltaproteobacteria	unclassified Deltaproteobacteria	unclassified Deltaproteobacteria (miscellaneous)		Deltaproteobacteria bacterium RBG_16_54_18	1469	0.0109184
Bacteria	Proteobacteria	Deltaproteobacteria	unclassified Deltaproteobacteria	unclassified Deltaproteobacteria (miscellaneous)		Deltaproteobacteria bacterium RBG_16_55_12	3167	0.0235388
Bacteria	Proteobacteria	Deltaproteobacteria	unclassified Deltaproteobacteria	unclassified Deltaproteobacteria (miscellaneous)		Deltaproteobacteria bacterium RBG_16_58_17	1477	0.0109778
Bacteria	Proteobacteria	Deltaproteobacteria	unclassified Deltaproteobacteria	unclassified Deltaproteobacteria (miscellaneous)		Deltaproteobacteria bacterium RBG_16_64_85	4474	0.0332531
Bacteria	Proteobacteria	Deltaproteobacteria	unclassified Deltaproteobacteria	unclassified Deltaproteobacteria (miscellaneous)		Deltaproteobacteria bacterium RBG_16_71_12	1453	0.0107994
Bacteria	Proteobacteria	Deltaproteobacteria	unclassified Deltaproteobacteria	unclassified Deltaproteobacteria (miscellaneous)		Deltaproteobacteria bacterium RBG_19FT_COMBO_46_12	3041	0.0226023
Bacteria	Proteobacteria	Deltaproteobacteria	unclassified Deltaproteobacteria	unclassified Deltaproteobacteria (miscellaneous)		Deltaproteobacteria bacterium RBG_19FT_COMBO_52_11	3655	0.0271658
Bacteria	Proteobacteria	Deltaproteobacteria	unclassified Deltaproteobacteria	unclassified Deltaproteobacteria (miscellaneous)		Deltaproteobacteria bacterium RIFCSPHIGHO2_01_FULL_43_49	1770	0.0131556
Bacteria	Proteobacteria	Deltaproteobacteria	unclassified Deltaproteobacteria	unclassified Deltaproteobacteria (miscellaneous)		Deltaproteobacteria bacterium RIFCSPHIGHO2_02_FULL_44_16	1962	0.0145826
Bacteria	Proteobacteria	Deltaproteobacteria	unclassified Deltaproteobacteria	unclassified Deltaproteobacteria (miscellaneous)		Deltaproteobacteria bacterium RIFCSPHIGHO2_02_FULL_60_17	4216	0.0313355
Bacteria	Proteobacteria	Deltaproteobacteria	unclassified Deltaproteobacteria	unclassified Deltaproteobacteria (miscellaneous)		Deltaproteobacteria bacterium RIFCSPLOWO2_02_44_9	1246	0.00926091
Bacteria	Proteobacteria	Deltaproteobacteria	unclassified Deltaproteobacteria	unclassified Deltaproteobacteria (miscellaneous)		Deltaproteobacteria bacterium RIFCSPLOWO2_02_56_12	9723	0.0722663
Bacteria	Proteobacteria	Deltaproteobacteria	unclassified Deltaproteobacteria	unclassified Deltaproteobacteria (miscellaneous)		Deltaproteobacteria bacterium RIFCSPLOWO2_02_FULL_47_10	2979	0.0221415
Bacteria	Proteobacteria	Deltaproteobacteria	unclassified Deltaproteobacteria	unclassified Deltaproteobacteria (miscellaneous)		Deltaproteobacteria bacterium RIFCSPLOWO2_02_FULL_57_26	3640	0.0270544
Bacteria	Proteobacteria	Deltaproteobacteria	unclassified Deltaproteobacteria	unclassified Deltaproteobacteria (miscellaneous)		Deltaproteobacteria bacterium RIFCSPLOWO2_12_55_13	5276	0.0392139
Bacteria	Proteobacteria	Deltaproteobacteria	unclassified Deltaproteobacteria	unclassified Deltaproteobacteria (miscellaneous)		Deltaproteobacteria bacterium RIFCSPLOWO2_12_FULL_57_22	9697	0.0720731
Bacteria	Proteobacteria	Deltaproteobacteria	unclassified Deltaproteobacteria	unclassified Deltaproteobacteria (miscellaneous)		Deltaproteobacteria bacterium RIFCSPLOWO2_12_FULL_60_16	2963	0.0220225
Bacteria	Proteobacteria	Deltaproteobacteria	unclassified Deltaproteobacteria	unclassified Deltaproteobacteria (miscellaneous)		Deltaproteobacteria bacterium RIFCSPLOWO2_12_FULL_60_19	16783	0.12474
Bacteria	Proteobacteria	Deltaproteobacteria	unclassified Deltaproteobacteria	unclassified Deltaproteobacteria (miscellaneous)		Deltaproteobacteria bacterium RIFOXYA12_FULL_58_15	2005	0.0149022
Bacteria	Proteobacteria	Deltaproteobacteria	unclassified Deltaproteobacteria	unclassified Deltaproteobacteria (miscellaneous)		Deltaproteobacteria bacterium RIFOXYD12_FULL_57_12	1853	0.0137725
Bacteria	Proteobacteria	Deltaproteobacteria	unclassified Deltaproteobacteria	unclassified Deltaproteobacteria (miscellaneous)		Deltaproteobacteria bacterium SG8_13	3550	0.0263854
Bacteria	Proteobacteria	Deltaproteobacteria	unclassified Deltaproteobacteria	unclassified Deltaproteobacteria (miscellaneous)		Deltaproteobacteria bacterium SM23_61	9266	0.0688697
Bacteria	Proteobacteria	Epsilonproteobacteria					5395	0.0400984
Bacteria	Proteobacteria	Epsilonproteobacteria	Campylobacterales				3363	0.0249955
Bacteria	Proteobacteria	Epsilonproteobacteria	Campylobacterales	Campylobacteraceae			1480	0.0110001
Bacteria	Proteobacteria	Epsilonproteobacteria	Campylobacterales	Helicobacteraceae			1520	0.0112974
Bacteria	Proteobacteria	Epsilonproteobacteria	unclassified Epsilonproteobacteria				1375	0.0102197
Bacteria	Proteobacteria	Gammaproteobacteria					218359	1.62296
Bacteria	Proteobacteria	Gammaproteobacteria	Acidiferrobacterales				2711	0.0201495
Bacteria	Proteobacteria	Gammaproteobacteria	Acidiferrobacterales	Acidiferrobacteraceae			2711	0.0201495
Bacteria	Proteobacteria	Gammaproteobacteria	Acidiferrobacterales	Acidiferrobacteraceae	Sulfurifustis		1891	0.0140549
Bacteria	Proteobacteria	Gammaproteobacteria	Acidiferrobacterales	Acidiferrobacteraceae	Sulfurifustis	Sulfurifustis variabilis	1891	0.0140549
Bacteria	Proteobacteria	Gammaproteobacteria	Aeromonadales				2234	0.0166042
Bacteria	Proteobacteria	Gammaproteobacteria	Aeromonadales	Aeromonadaceae			1845	0.013713
Bacteria	Proteobacteria	Gammaproteobacteria	Aeromonadales	Aeromonadaceae	Aeromonas		1361	0.0101157
Bacteria	Proteobacteria	Gammaproteobacteria	Alteromonadales				12763	0.0948612
Bacteria	Proteobacteria	Gammaproteobacteria	Alteromonadales	Alteromonadaceae			6785	0.0504296
Bacteria	Proteobacteria	Gammaproteobacteria	Alteromonadales	Alteromonadaceae	Marinobacter		3884	0.0288679
Bacteria	Proteobacteria	Gammaproteobacteria	Alteromonadales	Pseudoalteromonadaceae			2185	0.01624
Bacteria	Proteobacteria	Gammaproteobacteria	Alteromonadales	Pseudoalteromonadaceae	Pseudoalteromonas		2115	0.0157198
Bacteria	Proteobacteria	Gammaproteobacteria	Cellvibrionales				7770	0.0577506
Bacteria	Proteobacteria	Gammaproteobacteria	Cellvibrionales	Cellvibrionaceae			1981	0.0147238
Bacteria	Proteobacteria	Gammaproteobacteria	Cellvibrionales	Halieaceae			2340	0.0173921
Bacteria	Proteobacteria	Gammaproteobacteria	Cellvibrionales	Microbulbiferaceae			1839	0.0136684
Bacteria	Proteobacteria	Gammaproteobacteria	Cellvibrionales	Microbulbiferaceae	Microbulbifer		1839	0.0136684
Bacteria	Proteobacteria	Gammaproteobacteria	Chromatiales				34626	0.257358
Bacteria	Proteobacteria	Gammaproteobacteria	Chromatiales	Chromatiaceae			13436	0.0998633
Bacteria	Proteobacteria	Gammaproteobacteria	Chromatiales	Chromatiaceae	Nitrosococcus		4597	0.0341673
Bacteria	Proteobacteria	Gammaproteobacteria	Chromatiales	Chromatiaceae	Nitrosococcus	Nitrosococcus halophilus	2944	0.0218813
Bacteria	Proteobacteria	Gammaproteobacteria	Chromatiales	Chromatiaceae	Thiocapsa		1652	0.0122785
Bacteria	Proteobacteria	Gammaproteobacteria	Chromatiales	Chromatiaceae	Thiohalocapsa		1374	0.0102123
Bacteria	Proteobacteria	Gammaproteobacteria	Chromatiales	Ectothiorhodospiraceae			17205	0.127876
Bacteria	Proteobacteria	Gammaproteobacteria	Chromatiales	Ectothiorhodospiraceae	Acidihalobacter		1318	0.00979605
Bacteria	Proteobacteria	Gammaproteobacteria	Chromatiales	Ectothiorhodospiraceae	Ectothiorhodospira		1968	0.0146272
Bacteria	Proteobacteria	Gammaproteobacteria	Chromatiales	Ectothiorhodospiraceae	Thioalkalivibrio		7325	0.0544432
Bacteria	Proteobacteria	Gammaproteobacteria	Chromatiales	Ectothiorhodospiraceae	Thioalkalivibrio	Thioalkalivibrio sulfidiphilus	1308	0.00972173
Bacteria	Proteobacteria	Gammaproteobacteria	Chromatiales	unclassified Chromatiales			2358	0.0175259
Bacteria	Proteobacteria	Gammaproteobacteria	Chromatiales	unclassified Chromatiales		Chromatiales bacterium USCg_Taylor	1548	0.0115055
Bacteria	Proteobacteria	Gammaproteobacteria	Enterobacterales				12492	0.092847
Bacteria	Proteobacteria	Gammaproteobacteria	Enterobacterales	Enterobacteriaceae			5386	0.0400315
Bacteria	Proteobacteria	Gammaproteobacteria	Enterobacterales	Enterobacteriaceae	Escherichia		1779	0.0132224
Bacteria	Proteobacteria	Gammaproteobacteria	Enterobacterales	Enterobacteriaceae	Escherichia	Escherichia coli	1631	0.0121224
Bacteria	Proteobacteria	Gammaproteobacteria	Enterobacterales	Erwiniaceae			2008	0.0149245
Bacteria	Proteobacteria	Gammaproteobacteria	Enterobacterales	Erwiniaceae	Pantoea		1298	0.0096474
Bacteria	Proteobacteria	Gammaproteobacteria	Enterobacterales	Pectobacteriaceae			1529	0.0113643
Bacteria	Proteobacteria	Gammaproteobacteria	Enterobacterales	Yersiniaceae			1779	0.0132224
Bacteria	Proteobacteria	Gammaproteobacteria	environmental samples <gamma proteobacteria>				1991	0.0147981
Bacteria	Proteobacteria	Gammaproteobacteria	environmental samples <gamma proteobacteria>	uncultured gamma proteobacterium			1863	0.0138468
Bacteria	Proteobacteria	Gammaproteobacteria	Immundisolibacterales				1295	0.00962511
Bacteria	Proteobacteria	Gammaproteobacteria	Immundisolibacterales	Immundisolibacteraceae			1295	0.00962511
Bacteria	Proteobacteria	Gammaproteobacteria	Immundisolibacterales	Immundisolibacteraceae	Immundisolibacter		1295	0.00962511
Bacteria	Proteobacteria	Gammaproteobacteria	Immundisolibacterales	Immundisolibacteraceae	Immundisolibacter	Immundisolibacter cernigliae	1295	0.00962511
Bacteria	Proteobacteria	Gammaproteobacteria	Legionellales				6938	0.0515668
Bacteria	Proteobacteria	Gammaproteobacteria	Legionellales	Coxiellaceae			2242	0.0166637
Bacteria	Proteobacteria	Gammaproteobacteria	Legionellales	Coxiellaceae	Coxiella		1940	0.0144191
Bacteria	Proteobacteria	Gammaproteobacteria	Legionellales	Legionellaceae			4582	0.0340558
Bacteria	Proteobacteria	Gammaproteobacteria	Legionellales	Legionellaceae	Legionella		4301	0.0319672
Bacteria	Proteobacteria	Gammaproteobacteria	Methylococcales				13170	0.0978862
Bacteria	Proteobacteria	Gammaproteobacteria	Methylococcales	Methylococcaceae			9732	0.0723332
Bacteria	Proteobacteria	Gammaproteobacteria	Methylococcales	Methylococcaceae	Methylocaldum		2888	0.0214651
Bacteria	Proteobacteria	Gammaproteobacteria	Methylococcales	Methylococcaceae	Methylocaldum	Methylocaldum szegediense	2288	0.0170056
Bacteria	Proteobacteria	Gammaproteobacteria	Methylococcales	Methylococcaceae	Methylomonas		1950	0.0144934
Bacteria	Proteobacteria	Gammaproteobacteria	Methylococcales	Methylothermaceae			3430	0.0254935
Bacteria	Proteobacteria	Gammaproteobacteria	Methylococcales	Methylothermaceae	Methylohalobius		1846	0.0137204
Bacteria	Proteobacteria	Gammaproteobacteria	Methylococcales	Methylothermaceae	Methylohalobius	Methylohalobius crimeensis	1846	0.0137204
Bacteria	Proteobacteria	Gammaproteobacteria	Methylococcales	Methylothermaceae	unclassified Methylothermaceae		1578	0.0117285
Bacteria	Proteobacteria	Gammaproteobacteria	Methylococcales	Methylothermaceae	unclassified Methylothermaceae	Methylothermaceae bacteria B42	1578	0.0117285
Bacteria	Proteobacteria	Gammaproteobacteria	Nevskiales				7475	0.055558
Bacteria	Proteobacteria	Gammaproteobacteria	Nevskiales	Sinobacteraceae			7143	0.0530905
Bacteria	Proteobacteria	Gammaproteobacteria	Nevskiales	Sinobacteraceae	Solimonas		1571	0.0116765
Bacteria	Proteobacteria	Gammaproteobacteria	Nevskiales	Sinobacteraceae	Steroidobacter		2989	0.0222158
Bacteria	Proteobacteria	Gammaproteobacteria	Nevskiales	Sinobacteraceae	Steroidobacter	Steroidobacter denitrificans	2989	0.0222158
Bacteria	Proteobacteria	Gammaproteobacteria	Oceanospirillales				20528	0.152575
Bacteria	Proteobacteria	Gammaproteobacteria	Oceanospirillales	Alcanivoracaceae			2139	0.0158981
Bacteria	Proteobacteria	Gammaproteobacteria	Oceanospirillales	Alcanivoracaceae	Alcanivorax		1712	0.0127245
Bacteria	Proteobacteria	Gammaproteobacteria	Oceanospirillales	Hahellaceae			2505	0.0186185
Bacteria	Proteobacteria	Gammaproteobacteria	Oceanospirillales	Hahellaceae	Hahella		1743	0.0129549
Bacteria	Proteobacteria	Gammaproteobacteria	Oceanospirillales	Hahellaceae	Hahella	Hahella chejuensis	1498	0.0111339
Bacteria	Proteobacteria	Gammaproteobacteria	Oceanospirillales	Halomonadaceae			9280	0.0689737
Bacteria	Proteobacteria	Gammaproteobacteria	Oceanospirillales	Halomonadaceae	Halomonas		6931	0.0515148
Bacteria	Proteobacteria	Gammaproteobacteria	Oceanospirillales	Oceanospirillaceae			4962	0.0368801
Bacteria	Proteobacteria	Gammaproteobacteria	Oceanospirillales	Oceanospirillaceae	Marinobacterium		1817	0.0135049
Bacteria	Proteobacteria	Gammaproteobacteria	Pseudomonadales				25258	0.18773
Bacteria	Proteobacteria	Gammaproteobacteria	Pseudomonadales	Moraxellaceae			4422	0.0328666
Bacteria	Proteobacteria	Gammaproteobacteria	Pseudomonadales	Moraxellaceae	Acinetobacter		3046	0.0226394
Bacteria	Proteobacteria	Gammaproteobacteria	Pseudomonadales	Moraxellaceae	Acinetobacter	Acinetobacter calcoaceticus/baumannii complex	1340	0.00995957
Bacteria	Proteobacteria	Gammaproteobacteria	Pseudomonadales	Pseudomonadaceae			20401	0.151631
Bacteria	Proteobacteria	Gammaproteobacteria	Pseudomonadales	Pseudomonadaceae	Pseudomonas		19256	0.143121
Bacteria	Proteobacteria	Gammaproteobacteria	Pseudomonadales	Pseudomonadaceae	Pseudomonas	Pseudomonas aeruginosa group	2509	0.0186482
Bacteria	Proteobacteria	Gammaproteobacteria	Pseudomonadales	Pseudomonadaceae	Pseudomonas	Pseudomonas fluorescens group	1273	0.00946159
Bacteria	Proteobacteria	Gammaproteobacteria	Pseudomonadales	Pseudomonadaceae	Pseudomonas	Pseudomonas putida group	1314	0.00976632
Bacteria	Proteobacteria	Gammaproteobacteria	Thiotrichales				8943	0.066469
Bacteria	Proteobacteria	Gammaproteobacteria	Thiotrichales	Piscirickettsiaceae			3219	0.0239253
Bacteria	Proteobacteria	Gammaproteobacteria	Thiotrichales	Piscirickettsiaceae	Methylophaga		1294	0.00961767
Bacteria	Proteobacteria	Gammaproteobacteria	Thiotrichales	Thiotrichaceae			4727	0.0351335
Bacteria	Proteobacteria	Gammaproteobacteria	Thiotrichales	Thiotrichaceae	Beggiatoa		1519	0.01129
Bacteria	Proteobacteria	Gammaproteobacteria	Thiotrichales	Thiotrichaceae	Thiothrix		1293	0.00961024
Bacteria	Proteobacteria	Gammaproteobacteria	unclassified Gammaproteobacteria				23166	0.172182
Bacteria	Proteobacteria	Gammaproteobacteria	unclassified Gammaproteobacteria	Competibacteraceae			1746	0.0129772
Bacteria	Proteobacteria	Gammaproteobacteria	unclassified Gammaproteobacteria			sulfur-oxidizing symbionts	1464	0.0108812
Bacteria	Proteobacteria	Gammaproteobacteria	unclassified Gammaproteobacteria		Thiohalorhabdus		1649	0.0122562
Bacteria	Proteobacteria	Gammaproteobacteria	unclassified Gammaproteobacteria		Thiohalorhabdus	Thiohalorhabdus denitrificans	1649	0.0122562
Bacteria	Proteobacteria	Gammaproteobacteria	unclassified Gammaproteobacteria	unclassified Gammaproteobacteria (miscellaneous)			14815	0.110113
Bacteria	Proteobacteria	Gammaproteobacteria	unclassified Gammaproteobacteria	unclassified Gammaproteobacteria (miscellaneous)		Gammaproteobacteria bacterium 13_2_20CM_66_19	1593	0.01184
Bacteria	Proteobacteria	Gammaproteobacteria	unclassified Gammaproteobacteria	unclassified Gammaproteobacteria (miscellaneous)		Gammaproteobacteria bacterium RBG_16_66_13	3501	0.0260212
Bacteria	Proteobacteria	Gammaproteobacteria	Vibrionales				4764	0.0354085
Bacteria	Proteobacteria	Gammaproteobacteria	Vibrionales	Vibrionaceae			4761	0.0353862
Bacteria	Proteobacteria	Gammaproteobacteria	Vibrionales	Vibrionaceae	Vibrio		3110	0.0231151
Bacteria	Proteobacteria	Gammaproteobacteria	Xanthomonadales				29579	0.219846
Bacteria	Proteobacteria	Gammaproteobacteria	Xanthomonadales	Rhodanobacteraceae			10567	0.0785394
Bacteria	Proteobacteria	Gammaproteobacteria	Xanthomonadales	Rhodanobacteraceae	Dyella		1472	0.0109407
Bacteria	Proteobacteria	Gammaproteobacteria	Xanthomonadales	Rhodanobacteraceae	Mizugakiibacter		1356	0.0100785
Bacteria	Proteobacteria	Gammaproteobacteria	Xanthomonadales	Rhodanobacteraceae	Mizugakiibacter	Mizugakiibacter sediminis	1356	0.0100785
Bacteria	Proteobacteria	Gammaproteobacteria	Xanthomonadales	Rhodanobacteraceae	Rhodanobacter		3016	0.0224165
Bacteria	Proteobacteria	Gammaproteobacteria	Xanthomonadales	Xanthomonadaceae			18083	0.134402
Bacteria	Proteobacteria	Gammaproteobacteria	Xanthomonadales	Xanthomonadaceae	Luteimonas		2019	0.0150062
Bacteria	Proteobacteria	Gammaproteobacteria	Xanthomonadales	Xanthomonadaceae	Lysobacter		4841	0.0359808
Bacteria	Proteobacteria	Gammaproteobacteria	Xanthomonadales	Xanthomonadaceae	Pseudoxanthomonas		2495	0.0185441
Bacteria	Proteobacteria	Gammaproteobacteria	Xanthomonadales	Xanthomonadaceae	Stenotrophomonas		3170	0.0235611
Bacteria	Proteobacteria	Gammaproteobacteria	Xanthomonadales	Xanthomonadaceae	Stenotrophomonas	Stenotrophomonas maltophilia	1425	0.0105913
Bacteria	Proteobacteria	Gammaproteobacteria	Xanthomonadales	Xanthomonadaceae	unclassified Xanthomonadaceae		1674	0.012442
Bacteria	Proteobacteria	Gammaproteobacteria	Xanthomonadales	Xanthomonadaceae	Xanthomonas		1856	0.0137947
Bacteria	Proteobacteria	unclassified Proteobacteria					1334	0.00991498
Bacteria	Proteobacteria	Zetaproteobacteria					3382	0.0251368
Bacteria	Proteobacteria	Zetaproteobacteria	Mariprofundales				1273	0.00946159
Bacteria	Proteobacteria	Zetaproteobacteria	Mariprofundales	Mariprofundaceae			1273	0.00946159
Bacteria	Proteobacteria	Zetaproteobacteria	Mariprofundales	Mariprofundaceae	Mariprofundus		1273	0.00946159
Bacteria	Proteobacteria	Zetaproteobacteria	unclassified Zetaproteobacteria				2109	0.0156752
Bacteria	Candidatus Omnitrophica						65593	0.487521
Bacteria	Candidatus Omnitrophica	unclassified Candidatus Omnitrophica					64526	0.47959
Bacteria	Candidatus Omnitrophica	unclassified Candidatus Omnitrophica				Candidatus Omnitrophica bacterium CG1_02_41_171	1381	0.0102643
Bacteria	Candidatus Omnitrophica	unclassified Candidatus Omnitrophica				Omnitrophica bacterium GWA2_41_15	2003	0.0148873
Bacteria	Candidatus Omnitrophica	unclassified Candidatus Omnitrophica				Omnitrophica bacterium GWA2_52_8	1461	0.0108589
Bacteria	Candidatus Omnitrophica	unclassified Candidatus Omnitrophica				Omnitrophica bacterium OLB16	4456	0.0331193
Bacteria	Candidatus Omnitrophica	unclassified Candidatus Omnitrophica				Omnitrophica bacterium RIFCSPHIGHO2_02_FULL_51_18	1437	0.0106805
Bacteria	Candidatus Omnitrophica	unclassified Candidatus Omnitrophica				Omnitrophica bacterium RIFCSPHIGHO2_02_FULL_63_14	1548	0.0115055
Bacteria	Candidatus Omnitrophica	unclassified Candidatus Omnitrophica				Omnitrophica bacterium RIFCSPLOWO2_01_FULL_45_10b	1274	0.00946902
Bacteria	Candidatus Omnitrophica	unclassified Candidatus Omnitrophica				Omnitrophica bacterium RIFCSPLOWO2_12_FULL_50_11	2746	0.0204097
Bacteria	Candidatus Omnitrophica	unclassified Candidatus Omnitrophica				Omnitrophica WOR_2 bacterium GWA2_63_20	4752	0.0353193
Bacteria	Candidatus Omnitrophica	unclassified Candidatus Omnitrophica				Omnitrophica WOR_2 bacterium RIFCSPHIGHO2_02_FULL_45_21	2129	0.0158238
Bacteria	Candidatus Omnitrophica	unclassified Candidatus Omnitrophica				Omnitrophica WOR_2 bacterium RIFCSPHIGHO2_02_FULL_48_11	1274	0.00946902
Bacteria	Candidatus Omnitrophica	unclassified Candidatus Omnitrophica				Omnitrophica WOR_2 bacterium RIFCSPHIGHO2_02_FULL_67_20	1885	0.0140103
Bacteria	Candidatus Omnitrophica	unclassified Candidatus Omnitrophica				Omnitrophica WOR_2 bacterium RIFCSPHIGHO2_02_FULL_68_15	5986	0.044491
Bacteria	Candidatus Omnitrophica	unclassified Candidatus Omnitrophica				Omnitrophica WOR_2 bacterium RIFCSPLOWO2_02_FULL_50_19	1499	0.0111413
Bacteria	Candidatus Omnitrophica	unclassified Candidatus Omnitrophica				Omnitrophica WOR_2 bacterium RIFOXYC2_FULL_43_9	1314	0.00976632
Bacteria	Candidatus Omnitrophica	unclassified Candidatus Omnitrophica				Omnitrophica WOR_2 bacterium SM23_29	1971	0.0146495
Bacteria	Chlamydiae						4756	0.035349
Bacteria	Chlamydiae	Chlamydiia					4239	0.0315064
Bacteria	Chlamydiae	Chlamydiia	Chlamydiales				4225	0.0314024
Bacteria	Chlamydiae	Chlamydiia	Chlamydiales	Chlamydiaceae			1769	0.0131481
Bacteria	Chlamydiae	Chlamydiia	Chlamydiales	Chlamydiaceae	Chlamydia		1739	0.0129251
Bacteria	Chlamydiae	Chlamydiia	Chlamydiales	Chlamydiaceae	Chlamydia	Chlamydia abortus	1242	0.00923118
Bacteria	Chlamydiae	Chlamydiia	Chlamydiales	Parachlamydiaceae			1364	0.010138
Bacteria	Kiritimatiellaeota						1762	0.0130961
Bacteria	Kiritimatiellaeota	Kiritimatiellae					1762	0.0130961
Bacteria	Kiritimatiellaeota	Kiritimatiellae	Kiritimatiellales				1762	0.0130961
Bacteria	Kiritimatiellaeota	Kiritimatiellae	Kiritimatiellales	Kiritimatiellaceae			1762	0.0130961
Bacteria	Kiritimatiellaeota	Kiritimatiellae	Kiritimatiellales	Kiritimatiellaceae	Kiritimatiella		1762	0.0130961
Bacteria	Kiritimatiellaeota	Kiritimatiellae	Kiritimatiellales	Kiritimatiellaceae	Kiritimatiella	Kiritimatiella glycovorans	1762	0.0130961
Bacteria	Lentisphaerae						13099	0.0973585
Bacteria	Lentisphaerae	unclassified Lentisphaerae					12992	0.0965632
Bacteria	Lentisphaerae	unclassified Lentisphaerae	unclassified Lentisphaerae (miscellaneous)				12992	0.0965632
Bacteria	Lentisphaerae	unclassified Lentisphaerae	unclassified Lentisphaerae (miscellaneous)			Lentisphaerae bacterium GWF2_57_35	1783	0.0132522
Bacteria	Lentisphaerae	unclassified Lentisphaerae	unclassified Lentisphaerae (miscellaneous)			Lentisphaerae bacterium RIFOXYA12_64_32	5091	0.0378389
Bacteria	Lentisphaerae	unclassified Lentisphaerae	unclassified Lentisphaerae (miscellaneous)			Lentisphaerae bacterium RIFOXYA12_FULL_48_11	1998	0.0148502
Bacteria	Lentisphaerae	unclassified Lentisphaerae	unclassified Lentisphaerae (miscellaneous)			Lentisphaerae bacterium RIFOXYC12_FULL_60_16	1546	0.0114907
Bacteria	Planctomycetes						176576	1.3124
Bacteria	Planctomycetes	Phycisphaerae					19935	0.148167
Bacteria	Planctomycetes	Phycisphaerae	unclassified Phycisphaerae				19642	0.145989
Bacteria	Planctomycetes	Phycisphaerae	unclassified Phycisphaerae			Phycisphaerae bacterium SG8_4	3506	0.0260584
Bacteria	Planctomycetes	Phycisphaerae	unclassified Phycisphaerae			Phycisphaerae bacterium SM1_79	2728	0.0202759
Bacteria	Planctomycetes	Phycisphaerae	unclassified Phycisphaerae			Phycisphaerae bacterium SM23_30	5962	0.0443127
Bacteria	Planctomycetes	Phycisphaerae	unclassified Phycisphaerae			Phycisphaerae bacterium SM23_33	5720	0.042514
Bacteria	Planctomycetes	Planctomycetia					108981	0.810003
Bacteria	Planctomycetes	Planctomycetia	Candidatus Brocadiales				17708	0.131615
Bacteria	Planctomycetes	Planctomycetia	Candidatus Brocadiales	Candidatus Brocadiaceae			17708	0.131615
Bacteria	Planctomycetes	Planctomycetia	Candidatus Brocadiales	Candidatus Brocadiaceae	Candidatus Brocadia		9664	0.0718278
Bacteria	Planctomycetes	Planctomycetia	Candidatus Brocadiales	Candidatus Brocadiaceae	Candidatus Brocadia	Candidatus Brocadia caroliniensis	4989	0.0370808
Bacteria	Planctomycetes	Planctomycetia	Candidatus Brocadiales	Candidatus Brocadiaceae	Candidatus Brocadia	Candidatus Brocadia sinica	3986	0.029626
Bacteria	Planctomycetes	Planctomycetia	Candidatus Brocadiales	Candidatus Brocadiaceae	Candidatus Jettenia		2558	0.0190124
Bacteria	Planctomycetes	Planctomycetia	Candidatus Brocadiales	Candidatus Brocadiaceae	Candidatus Jettenia	Candidatus Jettenia caeni	2558	0.0190124
Bacteria	Planctomycetes	Planctomycetia	Candidatus Brocadiales	Candidatus Brocadiaceae	Candidatus Kuenenia		1422	0.010569
Bacteria	Planctomycetes	Planctomycetia	Candidatus Brocadiales	Candidatus Brocadiaceae	Candidatus Kuenenia	Candidatus Kuenenia stuttgartiensis	1422	0.010569
Bacteria	Planctomycetes	Planctomycetia	Candidatus Brocadiales	Candidatus Brocadiaceae	Candidatus Scalindua		4064	0.0302057
Bacteria	Planctomycetes	Planctomycetia	Candidatus Brocadiales	Candidatus Brocadiaceae	Candidatus Scalindua	Candidatus Scalindua brodae	1253	0.00931294
Bacteria	Planctomycetes	Planctomycetia	Candidatus Brocadiales	Candidatus Brocadiaceae	Candidatus Scalindua	Candidatus Scalindua rubra	2811	0.0208928
Bacteria	Planctomycetes	Planctomycetia	Planctomycetales				91273	0.678388
Bacteria	Planctomycetes	Planctomycetia	Planctomycetales	environmental samples <Planctomycetales>			8389	0.0623514
Bacteria	Planctomycetes	Planctomycetia	Planctomycetales	environmental samples <Planctomycetales>		uncultured planctomycete	8279	0.0615338
Bacteria	Planctomycetes	Planctomycetia	Planctomycetales	Gemmataceae			14393	0.106976
Bacteria	Planctomycetes	Planctomycetia	Planctomycetales	Gemmataceae	Gemmata		9272	0.0689143
Bacteria	Planctomycetes	Planctomycetia	Planctomycetales	Gemmataceae	Gemmata	Gemmata obscuriglobus	4200	0.0312166
Bacteria	Planctomycetes	Planctomycetia	Planctomycetales	Gemmataceae	Gemmata	Gemmata sp. SH-PL17	5059	0.0376011
Bacteria	Planctomycetes	Planctomycetia	Planctomycetales	Gemmataceae	Zavarzinella		5121	0.0380619
Bacteria	Planctomycetes	Planctomycetia	Planctomycetales	Gemmataceae	Zavarzinella	Zavarzinella formosa	5121	0.0380619
Bacteria	Planctomycetes	Planctomycetia	Planctomycetales	Isosphaeraceae			23148	0.172048
Bacteria	Planctomycetes	Planctomycetia	Planctomycetales	Isosphaeraceae	Isosphaera		3828	0.0284517
Bacteria	Planctomycetes	Planctomycetia	Planctomycetales	Isosphaeraceae	Isosphaera	Isosphaera pallida	3820	0.0283922
Bacteria	Planctomycetes	Planctomycetia	Planctomycetales	Isosphaeraceae	Paludisphaera		7466	0.0554912
Bacteria	Planctomycetes	Planctomycetia	Planctomycetales	Isosphaeraceae	Paludisphaera	Paludisphaera borealis	7466	0.0554912
Bacteria	Planctomycetes	Planctomycetia	Planctomycetales	Isosphaeraceae	Singulisphaera		11854	0.088105
Bacteria	Planctomycetes	Planctomycetia	Planctomycetales	Isosphaeraceae	Singulisphaera	Singulisphaera acidiphila	5855	0.0435174
Bacteria	Planctomycetes	Planctomycetia	Planctomycetales	Isosphaeraceae	Singulisphaera	Singulisphaera sp. GP187	5990	0.0445208
Bacteria	Planctomycetes	Planctomycetia	Planctomycetales	Planctomycetaceae			38159	0.283617
Bacteria	Planctomycetes	Planctomycetia	Planctomycetales	Planctomycetaceae	Fuerstia <Bacteria>		1963	0.01459
Bacteria	Planctomycetes	Planctomycetia	Planctomycetales	Planctomycetaceae	Fuerstia <Bacteria>	Fuerstia marisgermanicae	1963	0.01459
Bacteria	Planctomycetes	Planctomycetia	Planctomycetales	Planctomycetaceae	Gimesia		2347	0.0174441
Bacteria	Planctomycetes	Planctomycetia	Planctomycetales	Planctomycetaceae	Gimesia	Gimesia maris	2347	0.0174441
Bacteria	Planctomycetes	Planctomycetia	Planctomycetales	Planctomycetaceae	Pirellula		2742	0.02038
Bacteria	Planctomycetes	Planctomycetia	Planctomycetales	Planctomycetaceae	Pirellula	Pirellula staleyi	1645	0.0122265
Bacteria	Planctomycetes	Planctomycetia	Planctomycetales	Planctomycetaceae	Planctomicrobium		2154	0.0160096
Bacteria	Planctomycetes	Planctomycetia	Planctomycetales	Planctomycetaceae	Planctomicrobium	Planctomicrobium piriforme	2154	0.0160096
Bacteria	Planctomycetes	Planctomycetia	Planctomycetales	Planctomycetaceae	Planctomyces		6701	0.0498053
Bacteria	Planctomycetes	Planctomycetia	Planctomycetales	Planctomycetaceae	Planctomyces	Planctomyces sp. SH-PL14	2861	0.0212644
Bacteria	Planctomycetes	Planctomycetia	Planctomycetales	Planctomycetaceae	Planctomyces	Planctomyces sp. SH-PL62	3085	0.0229293
Bacteria	Planctomycetes	Planctomycetia	Planctomycetales	Planctomycetaceae	Planctopirus		1343	0.00998187
Bacteria	Planctomycetes	Planctomycetia	Planctomycetales	Planctomycetaceae	Rhodopirellula		3406	0.0253151
Bacteria	Planctomycetes	Planctomycetia	Planctomycetales	Planctomycetaceae	Roseimaritima		1334	0.00991498
Bacteria	Planctomycetes	Planctomycetia	Planctomycetales	Planctomycetaceae	Roseimaritima	Roseimaritima ulvae	1334	0.00991498
Bacteria	Planctomycetes	Planctomycetia	Planctomycetales	Planctomycetaceae	Schlesneria		2729	0.0202833
Bacteria	Planctomycetes	Planctomycetia	Planctomycetales	Planctomycetaceae	Schlesneria	Schlesneria paludicola	2729	0.0202833
Bacteria	Planctomycetes	Planctomycetia	Planctomycetales	Planctomycetaceae	unclassified Planctomycetaceae		10670	0.0793049
Bacteria	Planctomycetes	Planctomycetia	Planctomycetales	Planctomycetaceae	unclassified Planctomycetaceae	Planctomycetaceae bacterium SCGC AG-212-D15	2558	0.0190124
Bacteria	Planctomycetes	Planctomycetia	Planctomycetales	Planctomycetaceae	unclassified Planctomycetaceae	Planctomycetaceae bacterium SCGC AG-212-F19	7689	0.0571486
Bacteria	Planctomycetes	Planctomycetia	Planctomycetales	unclassified Planctomycetales			7184	0.0533952
Bacteria	Planctomycetes	Planctomycetia	Planctomycetales	unclassified Planctomycetales	unclassified Planctomycetales (miscellaneous)		7184	0.0533952
Bacteria	Planctomycetes	Planctomycetia	Planctomycetales	unclassified Planctomycetales	unclassified Planctomycetales (miscellaneous)	Planctomycetales bacterium 4484_113	1365	0.0101454
Bacteria	Planctomycetes	Planctomycetia	Planctomycetales	unclassified Planctomycetales	unclassified Planctomycetales (miscellaneous)	Planctomycetales bacterium 4484_123	2759	0.0205063
Bacteria	Planctomycetes	Planctomycetia	Planctomycetales	unclassified Planctomycetales	unclassified Planctomycetales (miscellaneous)	Planctomycetales bacterium 71-10	3060	0.0227435
Bacteria	Planctomycetes	unclassified Planctomycetes					47660	0.354234
Bacteria	Planctomycetes	unclassified Planctomycetes				Planctomycetes bacterium DG_20	1328	0.00987038
Bacteria	Planctomycetes	unclassified Planctomycetes				Planctomycetes bacterium DG_23	3120	0.0231894
Bacteria	Planctomycetes	unclassified Planctomycetes				Planctomycetes bacterium GWF2_42_9	2200	0.0163515
Bacteria	Planctomycetes	unclassified Planctomycetes				Planctomycetes bacterium RBG_13_63_9	1381	0.0102643
Bacteria	Planctomycetes	unclassified Planctomycetes				Planctomycetes bacterium RBG_16_43_13	2406	0.0178826
Bacteria	Planctomycetes	unclassified Planctomycetes				Planctomycetes bacterium RBG_16_55_9	2257	0.0167752
Bacteria	Planctomycetes	unclassified Planctomycetes				Planctomycetes bacterium RBG_16_59_8	1593	0.01184
Bacteria	Planctomycetes	unclassified Planctomycetes				Planctomycetes bacterium RBG_16_64_10	2172	0.0161434
Bacteria	Planctomycetes	unclassified Planctomycetes				Planctomycetes bacterium RBG_16_64_12	6540	0.0486086
Bacteria	Planctomycetes	unclassified Planctomycetes				Planctomycetes bacterium RIFCSPHIGHO2_02_FULL_52_58	2783	0.0206847
Bacteria	Planctomycetes	unclassified Planctomycetes				Planctomycetes bacterium SM23_25	2213	0.0164482
Bacteria	Planctomycetes	unclassified Planctomycetes				Planctomycetes bacterium SM23_32	2657	0.0197482
Bacteria	Verrucomicrobia						53493	0.397588
Bacteria	Verrucomicrobia	Methylacidiphilae					3884	0.0288679
Bacteria	Verrucomicrobia	Methylacidiphilae	Methylacidiphilales				3884	0.0288679
Bacteria	Verrucomicrobia	Methylacidiphilae	Methylacidiphilales	Methylacidiphilaceae			3884	0.0288679
Bacteria	Verrucomicrobia	Methylacidiphilae	Methylacidiphilales	Methylacidiphilaceae	Methylacidiphilum		3884	0.0288679
Bacteria	Verrucomicrobia	Methylacidiphilae	Methylacidiphilales	Methylacidiphilaceae	Methylacidiphilum	Methylacidiphilum infernorum	1413	0.0105021
Bacteria	Verrucomicrobia	Methylacidiphilae	Methylacidiphilales	Methylacidiphilaceae	Methylacidiphilum	Methylacidiphilum kamchatkense	1326	0.00985551
Bacteria	Verrucomicrobia	Opitutae					9277	0.0689514
Bacteria	Verrucomicrobia	Opitutae	Opitutales				8814	0.0655102
Bacteria	Verrucomicrobia	Opitutae	Opitutales	Opitutaceae			8814	0.0655102
Bacteria	Verrucomicrobia	Opitutae	Opitutales	Opitutaceae	Opitutus		3441	0.0255753
Bacteria	Verrucomicrobia	Opitutae	Opitutales	Opitutaceae	Opitutus	Opitutus terrae	2360	0.0175407
Bacteria	Verrucomicrobia	Opitutae	Opitutales	Opitutaceae	unclassified Opitutaceae		4381	0.0325618
Bacteria	Verrucomicrobia	Opitutae	Opitutales	Opitutaceae	unclassified Opitutaceae	Opitutaceae bacterium TSB47	1386	0.0103015
Bacteria	Verrucomicrobia	Spartobacteria					3094	0.0229962
Bacteria	Verrucomicrobia	Spartobacteria	Chthoniobacterales				1989	0.0147833
Bacteria	Verrucomicrobia	Spartobacteria	Chthoniobacterales	Chthoniobacteraceae			1989	0.0147833
Bacteria	Verrucomicrobia	Spartobacteria	Chthoniobacterales	Chthoniobacteraceae	Chthoniobacter		1989	0.0147833
Bacteria	Verrucomicrobia	Spartobacteria	Chthoniobacterales	Chthoniobacteraceae	Chthoniobacter	Chthoniobacter flavus	1989	0.0147833
Bacteria	Verrucomicrobia	unclassified Verrucomicrobia					19079	0.141805
Bacteria	Verrucomicrobia	unclassified Verrucomicrobia	unclassified Verrucomicrobia (miscellaneous)				19079	0.141805
Bacteria	Verrucomicrobia	unclassified Verrucomicrobia	unclassified Verrucomicrobia (miscellaneous)			Verrucomicrobia bacterium 13_2_20CM_54_12	1872	0.0139137
Bacteria	Verrucomicrobia	unclassified Verrucomicrobia	unclassified Verrucomicrobia (miscellaneous)			Verrucomicrobia bacterium 13_2_20CM_55_10	1754	0.0130366
Bacteria	Verrucomicrobia	unclassified Verrucomicrobia	unclassified Verrucomicrobia (miscellaneous)			Verrucomicrobia bacterium GWF2_62_7	4091	0.0304064
Bacteria	Verrucomicrobia	unclassified Verrucomicrobia	unclassified Verrucomicrobia (miscellaneous)			Verrucomicrobia bacterium LP2A	3339	0.0248172
Bacteria	Verrucomicrobia	unclassified Verrucomicrobia	unclassified Verrucomicrobia (miscellaneous)			Verrucomicrobia bacterium RIFCSPLOWO2_12_FULL_64_8	1538	0.0114312
Bacteria	Verrucomicrobia	Verrucomicrobiae					18079	0.134372
Bacteria	Verrucomicrobia	Verrucomicrobiae	Verrucomicrobiales				18079	0.134372
Bacteria	Verrucomicrobia	Verrucomicrobiae	Verrucomicrobiales	Verrucomicrobia subdivision 3			7383	0.0548743
Bacteria	Verrucomicrobia	Verrucomicrobiae	Verrucomicrobiales	Verrucomicrobia subdivision 3	Pedosphaera		7383	0.0548743
Bacteria	Verrucomicrobia	Verrucomicrobiae	Verrucomicrobiales	Verrucomicrobia subdivision 3	Pedosphaera	Pedosphaera parvula	7383	0.0548743
Bacteria	Verrucomicrobia	Verrucomicrobiae	Verrucomicrobiales	Verrucomicrobiaceae			7875	0.0585311
Bacteria	Verrucomicrobia	Verrucomicrobiae	Verrucomicrobiales	Verrucomicrobiaceae	Haloferula		1683	0.0125089
Bacteria	Verrucomicrobia	Verrucomicrobiae	Verrucomicrobiales	Verrucomicrobiaceae	Haloferula	Haloferula sp. BvORR071	1683	0.0125089
Bacteria	Verrucomicrobia	Verrucomicrobiae	Verrucomicrobiales	Verrucomicrobiaceae	Verrucomicrobium		4462	0.0331639
Bacteria	Verrucomicrobia	Verrucomicrobiae	Verrucomicrobiales	Verrucomicrobiaceae	Verrucomicrobium	Verrucomicrobium sp. 3C	2284	0.0169759
Bacteria	Spirochaetes						28657	0.212994
Bacteria	Spirochaetes	Spirochaetia					19385	0.144079
Bacteria	Spirochaetes	Spirochaetia	Leptospirales				5567	0.0413768
Bacteria	Spirochaetes	Spirochaetia	Leptospirales	Leptospiraceae			5567	0.0413768
Bacteria	Spirochaetes	Spirochaetia	Leptospirales	Leptospiraceae	Leptospira		3760	0.0279463
Bacteria	Spirochaetes	Spirochaetia	Spirochaetales				13296	0.0988227
Bacteria	Spirochaetes	Spirochaetia	Spirochaetales	Spirochaetaceae			13180	0.0979605
Bacteria	Spirochaetes	Spirochaetia	Spirochaetales	Spirochaetaceae	Spirochaeta		7999	0.0594527
Bacteria	Spirochaetes	Spirochaetia	Spirochaetales	Spirochaetaceae	Spirochaeta	Spirochaeta odontotermitis	2978	0.022134
Bacteria	Spirochaetes	Spirochaetia	Spirochaetales	Spirochaetaceae	Spirochaeta	Spirochaeta thermophila	3279	0.0243712
Bacteria	Spirochaetes	Spirochaetia	Spirochaetales	Spirochaetaceae	Treponema		3168	0.0235462
Bacteria	Spirochaetes	unclassified Spirochaetes					9272	0.0689143
Bacteria	Spirochaetes	unclassified Spirochaetes				Spirochaetes bacterium DG_61	1688	0.0125461
Bacteria	Spirochaetes	unclassified Spirochaetes				Spirochaetes bacterium RBG_16_67_19	2715	0.0201793
Bacteria	Synergistetes						22779	0.169305
Bacteria	Synergistetes	Synergistia					22779	0.169305
Bacteria	Synergistetes	Synergistia	Synergistales				22779	0.169305
Bacteria	Synergistetes	Synergistia	Synergistales	Synergistaceae			16057	0.119344
Bacteria	Synergistetes	Synergistia	Synergistales	Synergistaceae	Acetomicrobium		6967	0.0517823
Bacteria	Synergistetes	Synergistia	Synergistales	Synergistaceae	Acetomicrobium	Acetomicrobium hydrogeniformans	4043	0.0300497
Bacteria	Synergistetes	Synergistia	Synergistales	Synergistaceae	Acetomicrobium	Acetomicrobium mobile	1333	0.00990754
Bacteria	Synergistetes	Synergistia	Synergistales	Synergistaceae	Aminiphilus		1286	0.00955821
Bacteria	Synergistetes	Synergistia	Synergistales	Synergistaceae	Aminiphilus	Aminiphilus circumscriptus	1286	0.00955821
Bacteria	Synergistetes	Synergistia	Synergistales	Synergistaceae	Aminobacterium		1346	0.0100042
Bacteria	Synergistetes	Synergistia	Synergistales	Synergistaceae	Thermanaerovibrio		1573	0.0116913
Bacteria	Synergistetes	Synergistia	Synergistales	unclassified Synergistales			6722	0.0499614
Bacteria	Synergistetes	Synergistia	Synergistales	unclassified Synergistales		Synergistales bacterium 54_24	4381	0.0325618
Bacteria	Actinobacteria						523238	3.88897
Bacteria	Actinobacteria	Acidimicrobiia					8238	0.0612291
Bacteria	Actinobacteria	Acidimicrobiia	Acidimicrobiales				7604	0.0565168
Bacteria	Actinobacteria	Acidimicrobiia	Acidimicrobiales	Acidimicrobiaceae			6338	0.0471073
Bacteria	Actinobacteria	Acidimicrobiia	Acidimicrobiales	Acidimicrobiaceae	Acidimicrobium		2095	0.0155711
Bacteria	Actinobacteria	Acidimicrobiia	Acidimicrobiales	Acidimicrobiaceae	Ilumatobacter		1841	0.0136833
Bacteria	Actinobacteria	Acidimicrobiia	Acidimicrobiales	Microthrixaceae			1266	0.00940956
Bacteria	Actinobacteria	Acidimicrobiia	Acidimicrobiales	Microthrixaceae	Candidatus Microthrix		1266	0.00940956
Bacteria	Actinobacteria	Acidimicrobiia	Acidimicrobiales	Microthrixaceae	Candidatus Microthrix	Candidatus Microthrix parvicella	1266	0.00940956
Bacteria	Actinobacteria	Actinobacteria					353919	2.63051
Bacteria	Actinobacteria	Actinobacteria	Acidothermales				3650	0.0271287
Bacteria	Actinobacteria	Actinobacteria	Acidothermales	Acidothermaceae			3650	0.0271287
Bacteria	Actinobacteria	Actinobacteria	Acidothermales	Acidothermaceae	Acidothermus		3650	0.0271287
Bacteria	Actinobacteria	Actinobacteria	Acidothermales	Acidothermaceae	Acidothermus	Acidothermus cellulolyticus	3650	0.0271287
Bacteria	Actinobacteria	Actinobacteria	Actinomycetales				3821	0.0283996
Bacteria	Actinobacteria	Actinobacteria	Actinomycetales	Actinomycetaceae			3804	0.0282733
Bacteria	Actinobacteria	Actinobacteria	Actinomycetales	Actinomycetaceae	Actinomyces		2695	0.0200306
Bacteria	Actinobacteria	Actinobacteria	Bifidobacteriales				1772	0.0131704
Bacteria	Actinobacteria	Actinobacteria	Bifidobacteriales	Bifidobacteriaceae			1772	0.0131704
Bacteria	Actinobacteria	Actinobacteria	Bifidobacteriales	Bifidobacteriaceae	Bifidobacterium		1321	0.00981835
Bacteria	Actinobacteria	Actinobacteria	Catenulisporales				2529	0.0187968
Bacteria	Actinobacteria	Actinobacteria	Catenulisporales	Catenulisporaceae			1701	0.0126427
Bacteria	Actinobacteria	Actinobacteria	Catenulisporales	Catenulisporaceae	Catenulispora		1701	0.0126427
Bacteria	Actinobacteria	Actinobacteria	Corynebacteriales				62158	0.46199
Bacteria	Actinobacteria	Actinobacteria	Corynebacteriales	Corynebacteriaceae			5845	0.0434431
Bacteria	Actinobacteria	Actinobacteria	Corynebacteriales	Corynebacteriaceae	Corynebacterium		4941	0.0367241
Bacteria	Actinobacteria	Actinobacteria	Corynebacteriales	Gordoniaceae			3025	0.0224834
Bacteria	Actinobacteria	Actinobacteria	Corynebacteriales	Gordoniaceae	Gordonia		2817	0.0209374
Bacteria	Actinobacteria	Actinobacteria	Corynebacteriales	Mycobacteriaceae			31683	0.235484
Bacteria	Actinobacteria	Actinobacteria	Corynebacteriales	Mycobacteriaceae	Mycobacterium		31153	0.231545
Bacteria	Actinobacteria	Actinobacteria	Corynebacteriales	Mycobacteriaceae	Mycobacterium	Mycobacterium abscessus	1717	0.0127616
Bacteria	Actinobacteria	Actinobacteria	Corynebacteriales	Mycobacteriaceae	Mycobacterium	Mycobacterium tuberculosis	1734	0.012888
Bacteria	Actinobacteria	Actinobacteria	Corynebacteriales	Nocardiaceae			19695	0.146383
Bacteria	Actinobacteria	Actinobacteria	Corynebacteriales	Nocardiaceae	Nocardia		11595	0.08618
Bacteria	Actinobacteria	Actinobacteria	Corynebacteriales	Nocardiaceae	Rhodococcus		8005	0.0594973
Bacteria	Actinobacteria	Actinobacteria	Frankiales				13156	0.0977822
Bacteria	Actinobacteria	Actinobacteria	Frankiales	Cryptosporangiaceae			1560	0.0115947
Bacteria	Actinobacteria	Actinobacteria	Frankiales	Cryptosporangiaceae	Cryptosporangium		1560	0.0115947
Bacteria	Actinobacteria	Actinobacteria	Frankiales	Frankiaceae			10510	0.0781157
Bacteria	Actinobacteria	Actinobacteria	Frankiales	Frankiaceae	Frankia		10064	0.0748008
Bacteria	Actinobacteria	Actinobacteria	Geodermatophilales				11097	0.0824786
Bacteria	Actinobacteria	Actinobacteria	Geodermatophilales	Geodermatophilaceae			11097	0.0824786
Bacteria	Actinobacteria	Actinobacteria	Geodermatophilales	Geodermatophilaceae	Blastococcus		3492	0.0259543
Bacteria	Actinobacteria	Actinobacteria	Geodermatophilales	Geodermatophilaceae	Geodermatophilus		4996	0.0371328
Bacteria	Actinobacteria	Actinobacteria	Geodermatophilales	Geodermatophilaceae	Modestobacter		1542	0.0114609
Bacteria	Actinobacteria	Actinobacteria	Glycomycetales				1852	0.013765
Bacteria	Actinobacteria	Actinobacteria	Glycomycetales	Glycomycetaceae			1852	0.013765
Bacteria	Actinobacteria	Actinobacteria	Glycomycetales	Glycomycetaceae	Glycomyces		1316	0.00978119
Bacteria	Actinobacteria	Actinobacteria	Jiangellales				2271	0.0168792
Bacteria	Actinobacteria	Actinobacteria	Jiangellales	Jiangellaceae			2271	0.0168792
Bacteria	Actinobacteria	Actinobacteria	Jiangellales	Jiangellaceae	Jiangella		2271	0.0168792
Bacteria	Actinobacteria	Actinobacteria	Micrococcales				48955	0.363859
Bacteria	Actinobacteria	Actinobacteria	Micrococcales	Brevibacteriaceae			1256	0.00933524
Bacteria	Actinobacteria	Actinobacteria	Micrococcales	Brevibacteriaceae	Brevibacterium		1256	0.00933524
Bacteria	Actinobacteria	Actinobacteria	Micrococcales	Cellulomonadaceae			3924	0.0291652
Bacteria	Actinobacteria	Actinobacteria	Micrococcales	Cellulomonadaceae	Cellulomonas		3059	0.0227361
Bacteria	Actinobacteria	Actinobacteria	Micrococcales	Demequinaceae			1306	0.00970686
Bacteria	Actinobacteria	Actinobacteria	Micrococcales	Dermabacteraceae			1325	0.00984808
Bacteria	Actinobacteria	Actinobacteria	Micrococcales	Intrasporangiaceae			7447	0.0553499
Bacteria	Actinobacteria	Actinobacteria	Micrococcales	Microbacteriaceae			16653	0.123774
Bacteria	Actinobacteria	Actinobacteria	Micrococcales	Microbacteriaceae	Curtobacterium		1382	0.0102717
Bacteria	Actinobacteria	Actinobacteria	Micrococcales	Microbacteriaceae	Leifsonia		1355	0.0100711
Bacteria	Actinobacteria	Actinobacteria	Micrococcales	Microbacteriaceae	Leucobacter		1590	0.0118177
Bacteria	Actinobacteria	Actinobacteria	Micrococcales	Microbacteriaceae	Microbacterium		5395	0.0400984
Bacteria	Actinobacteria	Actinobacteria	Micrococcales	Micrococcaceae			11069	0.0822705
Bacteria	Actinobacteria	Actinobacteria	Micrococcales	Micrococcaceae	Arthrobacter		6547	0.0486607
Bacteria	Actinobacteria	Actinobacteria	Micrococcales	Micrococcaceae	Kocuria		1277	0.00949132
Bacteria	Actinobacteria	Actinobacteria	Micrococcales	Promicromonosporaceae			1659	0.0123305
Bacteria	Actinobacteria	Actinobacteria	Micromonosporales				16898	0.125595
Bacteria	Actinobacteria	Actinobacteria	Micromonosporales	Micromonosporaceae			16898	0.125595
Bacteria	Actinobacteria	Actinobacteria	Micromonosporales	Micromonosporaceae	Actinoplanes		4482	0.0333125
Bacteria	Actinobacteria	Actinobacteria	Micromonosporales	Micromonosporaceae	Micromonospora		6855	0.0509499
Bacteria	Actinobacteria	Actinobacteria	Nakamurellales				1269	0.00943186
Bacteria	Actinobacteria	Actinobacteria	Nakamurellales	Nakamurellaceae			1269	0.00943186
Bacteria	Actinobacteria	Actinobacteria	Nakamurellales	Nakamurellaceae	Nakamurella		1269	0.00943186
Bacteria	Actinobacteria	Actinobacteria	Propionibacteriales				21368	0.158818
Bacteria	Actinobacteria	Actinobacteria	Propionibacteriales	Nocardioidaceae			16965	0.126093
Bacteria	Actinobacteria	Actinobacteria	Propionibacteriales	Nocardioidaceae	Actinopolymorpha		2893	0.0215023
Bacteria	Actinobacteria	Actinobacteria	Propionibacteriales	Nocardioidaceae	Actinopolymorpha	Actinopolymorpha alba	1341	0.009967
Bacteria	Actinobacteria	Actinobacteria	Propionibacteriales	Nocardioidaceae	Aeromicrobium		1630	0.012115
Bacteria	Actinobacteria	Actinobacteria	Propionibacteriales	Nocardioidaceae	Nocardioides		8514	0.0632804
Bacteria	Actinobacteria	Actinobacteria	Propionibacteriales	Propionibacteriaceae			4403	0.0327254
Bacteria	Actinobacteria	Actinobacteria	Pseudonocardiales				51961	0.386201
Bacteria	Actinobacteria	Actinobacteria	Pseudonocardiales	Pseudonocardiaceae			51961	0.386201
Bacteria	Actinobacteria	Actinobacteria	Pseudonocardiales	Pseudonocardiaceae	Actinoalloteichus		1718	0.0127691
Bacteria	Actinobacteria	Actinobacteria	Pseudonocardiales	Pseudonocardiaceae	Actinophytocola		1269	0.00943186
Bacteria	Actinobacteria	Actinobacteria	Pseudonocardiales	Pseudonocardiaceae	Amycolatopsis		9225	0.068565
Bacteria	Actinobacteria	Actinobacteria	Pseudonocardiales	Pseudonocardiaceae	Kibdelosporangium		1361	0.0101157
Bacteria	Actinobacteria	Actinobacteria	Pseudonocardiales	Pseudonocardiaceae	Pseudonocardia		20226	0.15033
Bacteria	Actinobacteria	Actinobacteria	Pseudonocardiales	Pseudonocardiaceae	Pseudonocardia	Pseudonocardia acaciae	2110	0.0156826
Bacteria	Actinobacteria	Actinobacteria	Pseudonocardiales	Pseudonocardiaceae	Pseudonocardia	Pseudonocardia ammonioxydans	2200	0.0163515
Bacteria	Actinobacteria	Actinobacteria	Pseudonocardiales	Pseudonocardiaceae	Pseudonocardia	Pseudonocardia asaccharolytica	1324	0.00984065
Bacteria	Actinobacteria	Actinobacteria	Pseudonocardiales	Pseudonocardiaceae	Pseudonocardia	Pseudonocardia autotrophica	2451	0.0182171
Bacteria	Actinobacteria	Actinobacteria	Pseudonocardiales	Pseudonocardiaceae	Pseudonocardia	Pseudonocardia sp. 73-21	1944	0.0144488
Bacteria	Actinobacteria	Actinobacteria	Pseudonocardiales	Pseudonocardiaceae	Pseudonocardia	Pseudonocardia sp. CNS-004	1882	0.013988
Bacteria	Actinobacteria	Actinobacteria	Pseudonocardiales	Pseudonocardiaceae	Pseudonocardia	Pseudonocardia sp. SCN 72-51	1557	0.0115724
Bacteria	Actinobacteria	Actinobacteria	Pseudonocardiales	Pseudonocardiaceae	Pseudonocardia	Pseudonocardia thermophila	2211	0.0164333
Bacteria	Actinobacteria	Actinobacteria	Pseudonocardiales	Pseudonocardiaceae	Saccharomonospora		2780	0.0206624
Bacteria	Actinobacteria	Actinobacteria	Pseudonocardiales	Pseudonocardiaceae	Saccharopolyspora		2675	0.019882
Bacteria	Actinobacteria	Actinobacteria	Pseudonocardiales	Pseudonocardiaceae	Saccharothrix		2052	0.0152515
Bacteria	Actinobacteria	Actinobacteria	Streptomycetales				62479	0.464376
Bacteria	Actinobacteria	Actinobacteria	Streptomycetales	Streptomycetaceae			62479	0.464376
Bacteria	Actinobacteria	Actinobacteria	Streptomycetales	Streptomycetaceae	Kitasatospora		1930	0.0143448
Bacteria	Actinobacteria	Actinobacteria	Streptomycetales	Streptomycetaceae	Streptacidiphilus		2526	0.0187745
Bacteria	Actinobacteria	Actinobacteria	Streptomycetales	Streptomycetaceae	Streptomyces		57871	0.430127
Bacteria	Actinobacteria	Actinobacteria	Streptomycetales	Streptomycetaceae	Streptomyces	Streptomyces thermoautotrophicus	3550	0.0263854
Bacteria	Actinobacteria	Actinobacteria	Streptosporangiales				34383	0.255552
Bacteria	Actinobacteria	Actinobacteria	Streptosporangiales	Nocardiopsaceae			8110	0.0602777
Bacteria	Actinobacteria	Actinobacteria	Streptosporangiales	Nocardiopsaceae	Nocardiopsis		5175	0.0384633
Bacteria	Actinobacteria	Actinobacteria	Streptosporangiales	Streptosporangiaceae			15445	0.114795
Bacteria	Actinobacteria	Actinobacteria	Streptosporangiales	Streptosporangiaceae	Herbidospora		1786	0.0132745
Bacteria	Actinobacteria	Actinobacteria	Streptosporangiales	Streptosporangiaceae	Microbispora		2524	0.0187597
Bacteria	Actinobacteria	Actinobacteria	Streptosporangiales	Streptosporangiaceae	Microtetraspora		2113	0.0157049
Bacteria	Actinobacteria	Actinobacteria	Streptosporangiales	Streptosporangiaceae	Nonomuraea		4834	0.0359288
Bacteria	Actinobacteria	Actinobacteria	Streptosporangiales	Streptosporangiaceae	Streptosporangium		1487	0.0110521
Bacteria	Actinobacteria	Actinobacteria	Streptosporangiales	Thermomonosporaceae			10828	0.0804793
Bacteria	Actinobacteria	Actinobacteria	Streptosporangiales	Thermomonosporaceae	Actinomadura		8590	0.0638453
Bacteria	Actinobacteria	Actinobacteria	Streptosporangiales	Thermomonosporaceae	Actinomadura	Actinomadura rubrobrunea	1440	0.0107028
Bacteria	Actinobacteria	Actinobacteria	Streptosporangiales	Thermomonosporaceae	Thermomonospora		1945	0.0144562
Bacteria	Actinobacteria	Actinobacteria	unclassified Actinobacteria (class)				10823	0.0804421
Bacteria	Actinobacteria	Actinobacteria	unclassified Actinobacteria (class)	unclassified Actinobacteria (class) (miscellaneous)			10114	0.0751725
Bacteria	Actinobacteria	Actinobacteria	unclassified Actinobacteria (class)	unclassified Actinobacteria (class) (miscellaneous)		Actinobacteria bacterium 66_15	1740	0.0129326
Bacteria	Actinobacteria	Actinobacteria	unclassified Actinobacteria (class)	unclassified Actinobacteria (class) (miscellaneous)		Actinobacteria bacterium IMCC26207	1314	0.00976632
Bacteria	Actinobacteria	Actinobacteria	unclassified Actinobacteria (class)	unclassified Actinobacteria (class) (miscellaneous)		Actinobacteria bacterium IMCC26256	2978	0.022134
Bacteria	Actinobacteria	Coriobacteriia					9943	0.0739015
Bacteria	Actinobacteria	Coriobacteriia	Coriobacteriales				7238	0.0537965
Bacteria	Actinobacteria	Coriobacteriia	Coriobacteriales	Atopobiaceae			1989	0.0147833
Bacteria	Actinobacteria	Coriobacteriia	Coriobacteriales	Atopobiaceae	Olsenella		1354	0.0100636
Bacteria	Actinobacteria	Coriobacteriia	Coriobacteriales	Coriobacteriaceae			4803	0.0356984
Bacteria	Actinobacteria	Coriobacteriia	Coriobacteriales	Coriobacteriaceae	Collinsella		1262	0.00937983
Bacteria	Actinobacteria	Coriobacteriia	Coriobacteriales	Coriobacteriaceae	unclassified Coriobacteriaceae		2974	0.0221043
Bacteria	Actinobacteria	Coriobacteriia	Coriobacteriales	Coriobacteriaceae	unclassified Coriobacteriaceae	Coriobacteriaceae bacterium EMTCatB1	2432	0.0180759
Bacteria	Actinobacteria	Coriobacteriia	Eggerthellales				2705	0.020105
Bacteria	Actinobacteria	Coriobacteriia	Eggerthellales	Eggerthellaceae			2705	0.020105
Bacteria	Actinobacteria	Nitriliruptoria					4148	0.0308301
Bacteria	Actinobacteria	Nitriliruptoria	Nitriliruptorales				4148	0.0308301
Bacteria	Actinobacteria	Nitriliruptoria	Nitriliruptorales	Nitriliruptoraceae			4148	0.0308301
Bacteria	Actinobacteria	Nitriliruptoria	Nitriliruptorales	Nitriliruptoraceae	Nitriliruptor		4148	0.0308301
Bacteria	Actinobacteria	Nitriliruptoria	Nitriliruptorales	Nitriliruptoraceae	Nitriliruptor	Nitriliruptor alkaliphilus	4148	0.0308301
Bacteria	Actinobacteria	Rubrobacteria					27274	0.202714
Bacteria	Actinobacteria	Rubrobacteria	Rubrobacterales				26784	0.199072
Bacteria	Actinobacteria	Rubrobacteria	Rubrobacterales	Rubrobacteraceae			26784	0.199072
Bacteria	Actinobacteria	Rubrobacteria	Rubrobacterales	Rubrobacteraceae	Rubrobacter		26784	0.199072
Bacteria	Actinobacteria	Rubrobacteria	Rubrobacterales	Rubrobacteraceae	Rubrobacter	Rubrobacter aplysinae	3203	0.0238063
Bacteria	Actinobacteria	Rubrobacteria	Rubrobacterales	Rubrobacteraceae	Rubrobacter	Rubrobacter radiotolerans	5382	0.0400018
Bacteria	Actinobacteria	Rubrobacteria	Rubrobacterales	Rubrobacteraceae	Rubrobacter	Rubrobacter xylanophilus	18199	0.135264
Bacteria	Actinobacteria	Thermoleophilia					51049	0.379422
Bacteria	Actinobacteria	Thermoleophilia	Solirubrobacterales				22428	0.166696
Bacteria	Actinobacteria	Thermoleophilia	Solirubrobacterales	Conexibacteraceae			4166	0.0309639
Bacteria	Actinobacteria	Thermoleophilia	Solirubrobacterales	Conexibacteraceae	Conexibacter		4166	0.0309639
Bacteria	Actinobacteria	Thermoleophilia	Solirubrobacterales	Conexibacteraceae	Conexibacter	Conexibacter woesei	4165	0.0309564
Bacteria	Actinobacteria	Thermoleophilia	Solirubrobacterales	Patulibacteraceae			2539	0.0188712
Bacteria	Actinobacteria	Thermoleophilia	Solirubrobacterales	Patulibacteraceae	Patulibacter		2539	0.0188712
Bacteria	Actinobacteria	Thermoleophilia	Solirubrobacterales	Solirubrobacteraceae			7549	0.0561081
Bacteria	Actinobacteria	Thermoleophilia	Solirubrobacterales	Solirubrobacteraceae	Solirubrobacter		7549	0.0561081
Bacteria	Actinobacteria	Thermoleophilia	Solirubrobacterales	Solirubrobacteraceae	Solirubrobacter	Solirubrobacter soli	4526	0.0336396
Bacteria	Actinobacteria	Thermoleophilia	Solirubrobacterales	Solirubrobacteraceae	Solirubrobacter	Solirubrobacter sp. URHD0082	3023	0.0224685
Bacteria	Actinobacteria	Thermoleophilia	Solirubrobacterales	unclassified Solirubrobacterales			8174	0.0607534
Bacteria	Actinobacteria	Thermoleophilia	Solirubrobacterales	unclassified Solirubrobacterales		Solirubrobacterales bacterium 67-14	1557	0.0115724
Bacteria	Actinobacteria	Thermoleophilia	Solirubrobacterales	unclassified Solirubrobacterales		Solirubrobacterales bacterium 70-9	4436	0.0329706
Bacteria	Actinobacteria	Thermoleophilia	Solirubrobacterales	unclassified Solirubrobacterales		Solirubrobacterales bacterium URHD0059	2181	0.0162103
Bacteria	Actinobacteria	Thermoleophilia	Thermoleophilales				28621	0.212726
Bacteria	Actinobacteria	Thermoleophilia	Thermoleophilales	Thermoleophilaceae			28621	0.212726
Bacteria	Actinobacteria	Thermoleophilia	Thermoleophilales	Thermoleophilaceae	Thermoleophilum		28621	0.212726
Bacteria	Actinobacteria	Thermoleophilia	Thermoleophilales	Thermoleophilaceae	Thermoleophilum	Thermoleophilum album	28621	0.212726
Bacteria	Actinobacteria	unclassified Actinobacteria					68667	0.510369
Bacteria	Actinobacteria	unclassified Actinobacteria				Actinobacteria bacterium 13_1_20CM_3_68_9	2152	0.0159948
Bacteria	Actinobacteria	unclassified Actinobacteria				Actinobacteria bacterium 13_1_20CM_4_69_9	2226	0.0165448
Bacteria	Actinobacteria	unclassified Actinobacteria				Actinobacteria bacterium 13_2_20CM_2_66_6	6954	0.0516857
Bacteria	Actinobacteria	unclassified Actinobacteria				Actinobacteria bacterium 13_2_20CM_68_14	1484	0.0110299
Bacteria	Actinobacteria	unclassified Actinobacteria				Actinobacteria bacterium CG2_30_50_142	2729	0.0202833
Bacteria	Actinobacteria	unclassified Actinobacteria				Actinobacteria bacterium GWC2_53_9	1507	0.0112008
Bacteria	Actinobacteria	unclassified Actinobacteria				Actinobacteria bacterium RBG_13_55_18	2506	0.0186259
Bacteria	Actinobacteria	unclassified Actinobacteria				Actinobacteria bacterium RBG_13_63_9	8139	0.0604932
Bacteria	Actinobacteria	unclassified Actinobacteria				Actinobacteria bacterium RBG_16_64_13	1758	0.0130664
Bacteria	Actinobacteria	unclassified Actinobacteria				Actinobacteria bacterium RBG_16_67_10	3243	0.0241036
Bacteria	Actinobacteria	unclassified Actinobacteria				Actinobacteria bacterium RBG_16_67_15	1346	0.0100042
Bacteria	Actinobacteria	unclassified Actinobacteria				Actinobacteria bacterium RBG_16_68_12	2355	0.0175036
Bacteria	Actinobacteria	unclassified Actinobacteria				Actinobacteria bacterium RBG_16_68_21	2751	0.0204468
Bacteria	Actinobacteria	unclassified Actinobacteria				Actinobacteria bacterium RBG_16_70_17	1724	0.0128137
Bacteria	Actinobacteria	unclassified Actinobacteria				Actinobacteria bacterium RBG_19FT_COMBO_70_19	19993	0.148598
Bacteria	Armatimonadetes						843369	6.26835
Bacteria	Armatimonadetes	Chthonomonadetes					25376	0.188608
Bacteria	Armatimonadetes	Chthonomonadetes	Chthonomonadales				25376	0.188608
Bacteria	Armatimonadetes	Chthonomonadetes	Chthonomonadales	Chthonomonadaceae			25376	0.188608
Bacteria	Armatimonadetes	Chthonomonadetes	Chthonomonadales	Chthonomonadaceae	Chthonomonas		25376	0.188608
Bacteria	Armatimonadetes	Chthonomonadetes	Chthonomonadales	Chthonomonadaceae	Chthonomonas	Chthonomonas calidirosea	25376	0.188608
Bacteria	Armatimonadetes	Fimbriimonadia					4564	0.033922
Bacteria	Armatimonadetes	Fimbriimonadia	Fimbriimonadales				4564	0.033922
Bacteria	Armatimonadetes	Fimbriimonadia	Fimbriimonadales	Fimbriimonadaceae			4564	0.033922
Bacteria	Armatimonadetes	Fimbriimonadia	Fimbriimonadales	Fimbriimonadaceae	Fimbriimonas		4564	0.033922
Bacteria	Armatimonadetes	Fimbriimonadia	Fimbriimonadales	Fimbriimonadaceae	Fimbriimonas	Fimbriimonas ginsengisoli	4564	0.033922
Bacteria	Armatimonadetes	unclassified Armatimonadetes					813429	6.04582
Bacteria	Armatimonadetes	unclassified Armatimonadetes				Armatimonadetes bacterium 13_1_20CM_4_65_7	7324	0.0544357
Bacteria	Armatimonadetes	unclassified Armatimonadetes				Armatimonadetes bacterium 13_1_40CM_3_65_7	106262	0.789794
Bacteria	Armatimonadetes	unclassified Armatimonadetes				Armatimonadetes bacterium 13_1_40CM_64_14	95772	0.711827
Bacteria	Armatimonadetes	unclassified Armatimonadetes				Armatimonadetes bacterium 55-13	2337	0.0173698
Bacteria	Armatimonadetes	unclassified Armatimonadetes				Armatimonadetes bacterium CG2_30_59_28	29153	0.21668
Bacteria	Armatimonadetes	unclassified Armatimonadetes				Armatimonadetes bacterium CG2_30_66_41	35690	0.265266
Bacteria	Armatimonadetes	unclassified Armatimonadetes				Armatimonadetes bacterium CSP1-3	163494	1.21517
Bacteria	Armatimonadetes	unclassified Armatimonadetes				Armatimonadetes bacterium DC	95496	0.709775
Bacteria	Armatimonadetes	unclassified Armatimonadetes				Armatimonadetes bacterium GBS	23687	0.176054
Bacteria	Armatimonadetes	unclassified Armatimonadetes				Armatimonadetes bacterium GXS	12222	0.0908402
Bacteria	Armatimonadetes	unclassified Armatimonadetes				Armatimonadetes bacterium OLB18	3502	0.0260287
Bacteria	Armatimonadetes	unclassified Armatimonadetes				Armatimonadetes bacterium RBG_16_58_9	2353	0.0174887
Bacteria	Armatimonadetes	unclassified Armatimonadetes				Armatimonadetes bacterium RBG_16_67_12	81320	0.604412
Bacteria	Armatimonadetes	unclassified Armatimonadetes				Armatimonadetes bacterium RBG_19FT_COMBO_69_19	93074	0.691774
Bacteria	Chloroflexi						1792259	13.321
Bacteria	Chloroflexi	Anaerolineae					93352	0.69384
Bacteria	Chloroflexi	Anaerolineae	Anaerolineales				48843	0.363026
Bacteria	Chloroflexi	Anaerolineae	Anaerolineales	Anaerolineaceae			48843	0.363026
Bacteria	Chloroflexi	Anaerolineae	Anaerolineales	Anaerolineaceae	Anaerolinea		15895	0.11814
Bacteria	Chloroflexi	Anaerolineae	Anaerolineales	Anaerolineaceae	Anaerolinea	Anaerolinea thermolimosa	8073	0.0600027
Bacteria	Chloroflexi	Anaerolineae	Anaerolineales	Anaerolineaceae	Anaerolinea	Anaerolinea thermophila	7748	0.0575871
Bacteria	Chloroflexi	Anaerolineae	Anaerolineales	Anaerolineaceae	Bellilinea		7382	0.0548668
Bacteria	Chloroflexi	Anaerolineae	Anaerolineales	Anaerolineaceae	Bellilinea	Bellilinea caldifistulae	7382	0.0548668
Bacteria	Chloroflexi	Anaerolineae	Anaerolineales	Anaerolineaceae	Leptolinea		2024	0.0150434
Bacteria	Chloroflexi	Anaerolineae	Anaerolineales	Anaerolineaceae	Leptolinea	Leptolinea tardivitalis	2024	0.0150434
Bacteria	Chloroflexi	Anaerolineae	Anaerolineales	Anaerolineaceae	Levilinea		3484	0.0258949
Bacteria	Chloroflexi	Anaerolineae	Anaerolineales	Anaerolineaceae	Levilinea	Levilinea saccharolytica	3484	0.0258949
Bacteria	Chloroflexi	Anaerolineae	Anaerolineales	Anaerolineaceae	Longilinea		4192	0.0311571
Bacteria	Chloroflexi	Anaerolineae	Anaerolineales	Anaerolineaceae	Longilinea	Longilinea arvoryzae	4192	0.0311571
Bacteria	Chloroflexi	Anaerolineae	Anaerolineales	Anaerolineaceae	Ornatilinea		2617	0.0194509
Bacteria	Chloroflexi	Anaerolineae	Anaerolineales	Anaerolineaceae	Ornatilinea	Ornatilinea apprima	2617	0.0194509
Bacteria	Chloroflexi	Anaerolineae	Anaerolineales	Anaerolineaceae	Thermanaerothrix		11047	0.082107
Bacteria	Chloroflexi	Anaerolineae	Anaerolineales	Anaerolineaceae	Thermanaerothrix	Thermanaerothrix daxensis	11047	0.082107
Bacteria	Chloroflexi	Anaerolineae	unclassified Anaerolineae				44509	0.330814
Bacteria	Chloroflexi	Anaerolineae	unclassified Anaerolineae			Anaerolineae bacterium CG1_02_58_13	2150	0.0159799
Bacteria	Chloroflexi	Anaerolineae	unclassified Anaerolineae			Anaerolineae bacterium CG2_30_57_67	2685	0.0199563
Bacteria	Chloroflexi	Anaerolineae	unclassified Anaerolineae			Anaerolineae bacterium CG2_30_58_95	1638	0.0121745
Bacteria	Chloroflexi	Anaerolineae	unclassified Anaerolineae			Anaerolineae bacterium CG2_30_64_16	10645	0.0791191
Bacteria	Chloroflexi	Anaerolineae	unclassified Anaerolineae			Anaerolineae bacterium SG8_19	5573	0.0414214
Bacteria	Chloroflexi	Anaerolineae	unclassified Anaerolineae			Anaerolineae bacterium SM23_ 63	6036	0.0448627
Bacteria	Chloroflexi	Anaerolineae	unclassified Anaerolineae			Anaerolineae bacterium SM23_84	14943	0.111064
Bacteria	Chloroflexi	Ardenticatenia					43779	0.325388
Bacteria	Chloroflexi	Ardenticatenia	Ardenticatenales				43779	0.325388
Bacteria	Chloroflexi	Ardenticatenia	Ardenticatenales	Ardenticatenaceae			43779	0.325388
Bacteria	Chloroflexi	Ardenticatenia	Ardenticatenales	Ardenticatenaceae	Ardenticatena		43779	0.325388
Bacteria	Chloroflexi	Ardenticatenia	Ardenticatenales	Ardenticatenaceae	Ardenticatena	Ardenticatena maritima	37003	0.275025
Bacteria	Chloroflexi	Caldilineae					42445	0.315473
Bacteria	Chloroflexi	Caldilineae	Caldilineales				42445	0.315473
Bacteria	Chloroflexi	Caldilineae	Caldilineales	Caldilineaceae			42445	0.315473
Bacteria	Chloroflexi	Caldilineae	Caldilineales	Caldilineaceae	Caldilinea		20721	0.154009
Bacteria	Chloroflexi	Caldilineae	Caldilineales	Caldilineaceae	Caldilinea	Caldilinea aerophila	20721	0.154009
Bacteria	Chloroflexi	Caldilineae	Caldilineales	Caldilineaceae	Litorilinea		21724	0.161464
Bacteria	Chloroflexi	Caldilineae	Caldilineales	Caldilineaceae	Litorilinea	Litorilinea aerophila	21724	0.161464
Bacteria	Chloroflexi	Chloroflexia					99634	0.740531
Bacteria	Chloroflexi	Chloroflexia	Chloroflexales				93071	0.691752
Bacteria	Chloroflexi	Chloroflexia	Chloroflexales	Chloroflexineae			51134	0.380054
Bacteria	Chloroflexi	Chloroflexia	Chloroflexales	Chloroflexineae	Chloroflexaceae		45264	0.336425
Bacteria	Chloroflexi	Chloroflexia	Chloroflexales	Chloroflexineae	Chloroflexaceae	Chloroflexus	45264	0.336425
Bacteria	Chloroflexi	Chloroflexia	Chloroflexales	Chloroflexineae	Chloroflexaceae	Chloroflexus	7896	0.0586871
Bacteria	Chloroflexi	Chloroflexia	Chloroflexales	Chloroflexineae	Chloroflexaceae	Chloroflexus	9363	0.0695906
Bacteria	Chloroflexi	Chloroflexia	Chloroflexales	Chloroflexineae	Chloroflexaceae	Chloroflexus	8304	0.0617196
Bacteria	Chloroflexi	Chloroflexia	Chloroflexales	Chloroflexineae	Chloroflexaceae	Chloroflexus	8296	0.0616601
Bacteria	Chloroflexi	Chloroflexia	Chloroflexales	Chloroflexineae	Oscillochloridaceae		5870	0.0436289
Bacteria	Chloroflexi	Chloroflexia	Chloroflexales	Chloroflexineae	Oscillochloridaceae	Oscillochloris	5870	0.0436289
Bacteria	Chloroflexi	Chloroflexia	Chloroflexales	Chloroflexineae	Oscillochloridaceae	Oscillochloris	5870	0.0436289
Bacteria	Chloroflexi	Chloroflexia	Chloroflexales	Roseiflexineae			41936	0.31169
Bacteria	Chloroflexi	Chloroflexia	Chloroflexales	Roseiflexineae	Roseiflexaceae		41936	0.31169
Bacteria	Chloroflexi	Chloroflexia	Chloroflexales	Roseiflexineae	Roseiflexaceae	Roseiflexus	41936	0.31169
Bacteria	Chloroflexi	Chloroflexia	Chloroflexales	Roseiflexineae	Roseiflexaceae	Roseiflexus	19007	0.14127
Bacteria	Chloroflexi	Chloroflexia	Chloroflexales	Roseiflexineae	Roseiflexaceae	Roseiflexus	22918	0.170338
Bacteria	Chloroflexi	Chloroflexia	Herpetosiphonales				6563	0.0487796
Bacteria	Chloroflexi	Chloroflexia	Herpetosiphonales	Herpetosiphonaceae			6563	0.0487796
Bacteria	Chloroflexi	Chloroflexia	Herpetosiphonales	Herpetosiphonaceae	Herpetosiphon		6563	0.0487796
Bacteria	Chloroflexi	Chloroflexia	Herpetosiphonales	Herpetosiphonaceae	Herpetosiphon	Herpetosiphon aurantiacus	2064	0.0153407
Bacteria	Chloroflexi	Chloroflexia	Herpetosiphonales	Herpetosiphonaceae	Herpetosiphon	Herpetosiphon geysericola	4433	0.0329483
Bacteria	Chloroflexi	Dehalococcoidia					371905	2.76419
Bacteria	Chloroflexi	Dehalococcoidia	Dehalococcoidales				7959	0.0591554
Bacteria	Chloroflexi	Dehalococcoidia	Dehalococcoidales	Dehalococcoidaceae			7959	0.0591554
Bacteria	Chloroflexi	Dehalococcoidia	Dehalococcoidales	Dehalococcoidaceae	Dehalococcoides		7959	0.0591554
Bacteria	Chloroflexi	Dehalococcoidia	Dehalococcoidales	Dehalococcoidaceae	Dehalococcoides	Dehalococcoides mccartyi	7325	0.0544432
Bacteria	Chloroflexi	Dehalococcoidia			Dehalogenimonas		19961	0.14836
Bacteria	Chloroflexi	Dehalococcoidia			Dehalogenimonas	Dehalogenimonas alkenigignens	6282	0.0466911
Bacteria	Chloroflexi	Dehalococcoidia			Dehalogenimonas	Dehalogenimonas formicexedens	5086	0.0378018
Bacteria	Chloroflexi	Dehalococcoidia			Dehalogenimonas	Dehalogenimonas lykanthroporepellens	4327	0.0321605
Bacteria	Chloroflexi	Dehalococcoidia			Dehalogenimonas	Dehalogenimonas sp. WBC-2	4245	0.031551
Bacteria	Chloroflexi	Dehalococcoidia	unclassified Dehalococcoidia				343985	2.55667
Bacteria	Chloroflexi	Dehalococcoidia	unclassified Dehalococcoidia			Dehalococcoidia bacterium CG2_30_46_19	8101	0.0602108
Bacteria	Chloroflexi	Dehalococcoidia	unclassified Dehalococcoidia			Dehalococcoidia bacterium CG2_30_46_9	7683	0.057104
Bacteria	Chloroflexi	Dehalococcoidia	unclassified Dehalococcoidia			Dehalococcoidia bacterium DG_18	14774	0.109808
Bacteria	Chloroflexi	Dehalococcoidia	unclassified Dehalococcoidia			Dehalococcoidia bacterium DG_22	76687	0.569977
Bacteria	Chloroflexi	Dehalococcoidia	unclassified Dehalococcoidia			Dehalococcoidia bacterium SG8_51_3	5455	0.0405444
Bacteria	Chloroflexi	Dehalococcoidia	unclassified Dehalococcoidia			Dehalococcoidia bacterium SM23_28_1	60581	0.450269
Bacteria	Chloroflexi	Dehalococcoidia	unclassified Dehalococcoidia			Dehalococcoidia bacterium SM23_28_2	170704	1.26876
Bacteria	Chloroflexi	environmental samples <Green non-sulfur bacteria>					5473	0.0406782
Bacteria	Chloroflexi	environmental samples <Green non-sulfur bacteria>				uncultured Chloroflexi bacterium	2779	0.020655
Bacteria	Chloroflexi	Ktedonobacteria					66482	0.494128
Bacteria	Chloroflexi	Ktedonobacteria	Ktedonobacterales				27261	0.202618
Bacteria	Chloroflexi	Ktedonobacteria	Ktedonobacterales	Ktedonobacteraceae			27261	0.202618
Bacteria	Chloroflexi	Ktedonobacteria	Ktedonobacterales	Ktedonobacteraceae	Ktedonobacter		27261	0.202618
Bacteria	Chloroflexi	Ktedonobacteria	Ktedonobacterales	Ktedonobacteraceae	Ktedonobacter	Ktedonobacter racemifer	11361	0.0844408
Bacteria	Chloroflexi	Ktedonobacteria	Ktedonobacterales	Ktedonobacteraceae	Ktedonobacter	Ktedonobacter sp. 13_1_20CM_3_54_15	1516	0.0112677
Bacteria	Chloroflexi	Ktedonobacteria	Ktedonobacterales	Ktedonobacteraceae	Ktedonobacter	Ktedonobacter sp. 13_1_20CM_4_53_11	1323	0.00983322
Bacteria	Chloroflexi	Ktedonobacteria	Ktedonobacterales	Ktedonobacteraceae	Ktedonobacter	Ktedonobacter sp. 13_1_40CM_4_52_4	1550	0.0115204
Bacteria	Chloroflexi	Ktedonobacteria	Ktedonobacterales	Ktedonobacteraceae	Ktedonobacter	Ktedonobacter sp. 13_2_20CM_2_56_8	1916	0.0142407
Bacteria	Chloroflexi	Ktedonobacteria	Ktedonobacterales	Ktedonobacteraceae	Ktedonobacter	Ktedonobacter sp. 13_2_20CM_53_11	8201	0.0609541
Bacteria	Chloroflexi	Ktedonobacteria	Thermogemmatisporales				39221	0.291511
Bacteria	Chloroflexi	Ktedonobacteria	Thermogemmatisporales	Thermogemmatisporaceae			39221	0.291511
Bacteria	Chloroflexi	Ktedonobacteria	Thermogemmatisporales	Thermogemmatisporaceae	Thermogemmatispora		39221	0.291511
Bacteria	Chloroflexi	Ktedonobacteria	Thermogemmatisporales	Thermogemmatisporaceae	Thermogemmatispora	Thermogemmatispora carboxidivorans	22034	0.163768
Bacteria	Chloroflexi	Ktedonobacteria	Thermogemmatisporales	Thermogemmatisporaceae	Thermogemmatispora	Thermogemmatispora onikobensis	16350	0.121522
Bacteria	Chloroflexi	Thermomicrobia					311324	2.31392
Bacteria	Chloroflexi	Thermomicrobia	Sphaerobacterales				80249	0.596452
Bacteria	Chloroflexi	Thermomicrobia	Sphaerobacterales	Sphaerobacteraceae			80249	0.596452
Bacteria	Chloroflexi	Thermomicrobia	Sphaerobacterales	Sphaerobacteraceae	Nitrolancea		22649	0.168339
Bacteria	Chloroflexi	Thermomicrobia	Sphaerobacterales	Sphaerobacteraceae	Nitrolancea	Nitrolancea hollandica	22649	0.168339
Bacteria	Chloroflexi	Thermomicrobia	Sphaerobacterales	Sphaerobacteraceae	Sphaerobacter		57600	0.428113
Bacteria	Chloroflexi	Thermomicrobia	Sphaerobacterales	Sphaerobacteraceae	Sphaerobacter	Sphaerobacter thermophilus	57593	0.428061
Bacteria	Chloroflexi	Thermomicrobia	Thermomicrobiales				154548	1.14868
Bacteria	Chloroflexi	Thermomicrobia	Thermomicrobiales	Thermomicrobiaceae			154548	1.14868
Bacteria	Chloroflexi	Thermomicrobia	Thermomicrobiales	Thermomicrobiaceae	Thermomicrobium		154548	1.14868
Bacteria	Chloroflexi	Thermomicrobia	Thermomicrobiales	Thermomicrobiaceae	Thermomicrobium	Thermomicrobium roseum	154530	1.14855
Bacteria	Chloroflexi	Thermomicrobia	unclassified Thermomicrobia				76527	0.568788
Bacteria	Chloroflexi	Thermomicrobia	unclassified Thermomicrobia		Thermorudis		76526	0.568781
Bacteria	Chloroflexi	Thermomicrobia	unclassified Thermomicrobia		Thermorudis	Thermorudis peleae	76526	0.568781
Bacteria	Chloroflexi	unclassified Chloroflexi					757445	5.62972
Bacteria	Chloroflexi	unclassified Chloroflexi			Kouleothrix		10133	0.0753137
Bacteria	Chloroflexi	unclassified Chloroflexi			Kouleothrix	Kouleothrix aurantiaca	10133	0.0753137
Bacteria	Chloroflexi	unclassified Chloroflexi	unclassified Chloroflexi (miscellaneous)				747312	5.55441
Bacteria	Chloroflexi	unclassified Chloroflexi	unclassified Chloroflexi (miscellaneous)			Chloroflexi bacterium 13_1_20CM_2_59_7	5022	0.0373261
Bacteria	Chloroflexi	unclassified Chloroflexi	unclassified Chloroflexi (miscellaneous)			Chloroflexi bacterium 13_1_20CM_2_70_9	1644	0.0122191
Bacteria	Chloroflexi	unclassified Chloroflexi	unclassified Chloroflexi (miscellaneous)			Chloroflexi bacterium 13_1_20CM_66_33	2978	0.022134
Bacteria	Chloroflexi	unclassified Chloroflexi	unclassified Chloroflexi (miscellaneous)			Chloroflexi bacterium 13_1_40CM_2_70_6	3800	0.0282436
Bacteria	Chloroflexi	unclassified Chloroflexi	unclassified Chloroflexi (miscellaneous)			Chloroflexi bacterium 13_1_40CM_3_70_6	1459	0.010844
Bacteria	Chloroflexi	unclassified Chloroflexi	unclassified Chloroflexi (miscellaneous)			Chloroflexi bacterium 13_1_40CM_4_68_4	10006	0.0743697
Bacteria	Chloroflexi	unclassified Chloroflexi	unclassified Chloroflexi (miscellaneous)			Chloroflexi bacterium 13_1_40CM_4_69_19	1452	0.010792
Bacteria	Chloroflexi	unclassified Chloroflexi	unclassified Chloroflexi (miscellaneous)			Chloroflexi bacterium 13_1_40CM_55_7	3526	0.026207
Bacteria	Chloroflexi	unclassified Chloroflexi	unclassified Chloroflexi (miscellaneous)			Chloroflexi bacterium 13_1_40CM_65_17	3936	0.0292544
Bacteria	Chloroflexi	unclassified Chloroflexi	unclassified Chloroflexi (miscellaneous)			Chloroflexi bacterium 13_1_40CM_66_19	2128	0.0158164
Bacteria	Chloroflexi	unclassified Chloroflexi	unclassified Chloroflexi (miscellaneous)			Chloroflexi bacterium 13_1_40CM_67_9	2872	0.0213462
Bacteria	Chloroflexi	unclassified Chloroflexi	unclassified Chloroflexi (miscellaneous)			Chloroflexi bacterium 13_1_40CM_68_21	2483	0.0184549
Bacteria	Chloroflexi	unclassified Chloroflexi	unclassified Chloroflexi (miscellaneous)			Chloroflexi bacterium 44-23	1622	0.0120555
Bacteria	Chloroflexi	unclassified Chloroflexi	unclassified Chloroflexi (miscellaneous)			Chloroflexi bacterium 54-19	15397	0.114438
Bacteria	Chloroflexi	unclassified Chloroflexi	unclassified Chloroflexi (miscellaneous)			Chloroflexi bacterium CSP1-4	6647	0.0494039
Bacteria	Chloroflexi	unclassified Chloroflexi	unclassified Chloroflexi (miscellaneous)			Chloroflexi bacterium GWB2_49_20	1758	0.0130664
Bacteria	Chloroflexi	unclassified Chloroflexi	unclassified Chloroflexi (miscellaneous)			Chloroflexi bacterium GWB2_54_36	1923	0.0142927
Bacteria	Chloroflexi	unclassified Chloroflexi	unclassified Chloroflexi (miscellaneous)			Chloroflexi bacterium GWC2_70_10	4193	0.0311645
Bacteria	Chloroflexi	unclassified Chloroflexi	unclassified Chloroflexi (miscellaneous)			Chloroflexi bacterium GWC2_73_18	7908	0.0587763
Bacteria	Chloroflexi	unclassified Chloroflexi	unclassified Chloroflexi (miscellaneous)			Chloroflexi bacterium OLB13	2890	0.02148
Bacteria	Chloroflexi	unclassified Chloroflexi	unclassified Chloroflexi (miscellaneous)			Chloroflexi bacterium OLB14	1816	0.0134974
Bacteria	Chloroflexi	unclassified Chloroflexi	unclassified Chloroflexi (miscellaneous)			Chloroflexi bacterium OLB15	3649	0.0271212
Bacteria	Chloroflexi	unclassified Chloroflexi	unclassified Chloroflexi (miscellaneous)			Chloroflexi bacterium RBG_13_46_14	4653	0.0345835
Bacteria	Chloroflexi	unclassified Chloroflexi	unclassified Chloroflexi (miscellaneous)			Chloroflexi bacterium RBG_13_46_9	1981	0.0147238
Bacteria	Chloroflexi	unclassified Chloroflexi	unclassified Chloroflexi (miscellaneous)			Chloroflexi bacterium RBG_13_48_17	4860	0.036122
Bacteria	Chloroflexi	unclassified Chloroflexi	unclassified Chloroflexi (miscellaneous)			Chloroflexi bacterium RBG_13_50_10	5711	0.0424471
Bacteria	Chloroflexi	unclassified Chloroflexi	unclassified Chloroflexi (miscellaneous)			Chloroflexi bacterium RBG_13_51_18	2919	0.0216955
Bacteria	Chloroflexi	unclassified Chloroflexi	unclassified Chloroflexi (miscellaneous)			Chloroflexi bacterium RBG_13_51_36	6042	0.0449073
Bacteria	Chloroflexi	unclassified Chloroflexi	unclassified Chloroflexi (miscellaneous)			Chloroflexi bacterium RBG_13_51_52	2893	0.0215023
Bacteria	Chloroflexi	unclassified Chloroflexi	unclassified Chloroflexi (miscellaneous)			Chloroflexi bacterium RBG_13_52_12	1593	0.01184
Bacteria	Chloroflexi	unclassified Chloroflexi	unclassified Chloroflexi (miscellaneous)			Chloroflexi bacterium RBG_13_52_14	8810	0.0654805
Bacteria	Chloroflexi	unclassified Chloroflexi	unclassified Chloroflexi (miscellaneous)			Chloroflexi bacterium RBG_13_53_26	9619	0.0714934
Bacteria	Chloroflexi	unclassified Chloroflexi	unclassified Chloroflexi (miscellaneous)			Chloroflexi bacterium RBG_13_54_8	4967	0.0369173
Bacteria	Chloroflexi	unclassified Chloroflexi	unclassified Chloroflexi (miscellaneous)			Chloroflexi bacterium RBG_13_54_9	15568	0.115709
Bacteria	Chloroflexi	unclassified Chloroflexi	unclassified Chloroflexi (miscellaneous)			Chloroflexi bacterium RBG_13_56_8	3651	0.0271361
Bacteria	Chloroflexi	unclassified Chloroflexi	unclassified Chloroflexi (miscellaneous)			Chloroflexi bacterium RBG_13_56_8b	2664	0.0198002
Bacteria	Chloroflexi	unclassified Chloroflexi	unclassified Chloroflexi (miscellaneous)			Chloroflexi bacterium RBG_13_57_8	1560	0.0115947
Bacteria	Chloroflexi	unclassified Chloroflexi	unclassified Chloroflexi (miscellaneous)			Chloroflexi bacterium RBG_13_60_13	8434	0.0626858
Bacteria	Chloroflexi	unclassified Chloroflexi	unclassified Chloroflexi (miscellaneous)			Chloroflexi bacterium RBG_13_66_10	3428	0.0254787
Bacteria	Chloroflexi	unclassified Chloroflexi	unclassified Chloroflexi (miscellaneous)			Chloroflexi bacterium RBG_13_68_17	6496	0.0482816
Bacteria	Chloroflexi	unclassified Chloroflexi	unclassified Chloroflexi (miscellaneous)			Chloroflexi bacterium RBG_16_47_49	1382	0.0102717
Bacteria	Chloroflexi	unclassified Chloroflexi	unclassified Chloroflexi (miscellaneous)			Chloroflexi bacterium RBG_16_48_8	3822	0.0284071
Bacteria	Chloroflexi	unclassified Chloroflexi	unclassified Chloroflexi (miscellaneous)			Chloroflexi bacterium RBG_16_50_11	3795	0.0282064
Bacteria	Chloroflexi	unclassified Chloroflexi	unclassified Chloroflexi (miscellaneous)			Chloroflexi bacterium RBG_16_50_9	7071	0.0525553
Bacteria	Chloroflexi	unclassified Chloroflexi	unclassified Chloroflexi (miscellaneous)			Chloroflexi bacterium RBG_16_51_16	1377	0.0102346
Bacteria	Chloroflexi	unclassified Chloroflexi	unclassified Chloroflexi (miscellaneous)			Chloroflexi bacterium RBG_16_51_9	4883	0.036293
Bacteria	Chloroflexi	unclassified Chloroflexi	unclassified Chloroflexi (miscellaneous)			Chloroflexi bacterium RBG_16_52_11	1304	0.009692
Bacteria	Chloroflexi	unclassified Chloroflexi	unclassified Chloroflexi (miscellaneous)			Chloroflexi bacterium RBG_16_54_18	3897	0.0289645
Bacteria	Chloroflexi	unclassified Chloroflexi	unclassified Chloroflexi (miscellaneous)			Chloroflexi bacterium RBG_16_56_11	7489	0.0556621
Bacteria	Chloroflexi	unclassified Chloroflexi	unclassified Chloroflexi (miscellaneous)			Chloroflexi bacterium RBG_16_56_8	3361	0.0249807
Bacteria	Chloroflexi	unclassified Chloroflexi	unclassified Chloroflexi (miscellaneous)			Chloroflexi bacterium RBG_16_57_11	4108	0.0305328
Bacteria	Chloroflexi	unclassified Chloroflexi	unclassified Chloroflexi (miscellaneous)			Chloroflexi bacterium RBG_16_57_8	5331	0.0396227
Bacteria	Chloroflexi	unclassified Chloroflexi	unclassified Chloroflexi (miscellaneous)			Chloroflexi bacterium RBG_16_57_9	7570	0.0562641
Bacteria	Chloroflexi	unclassified Chloroflexi	unclassified Chloroflexi (miscellaneous)			Chloroflexi bacterium RBG_16_58_14	1346	0.0100042
Bacteria	Chloroflexi	unclassified Chloroflexi	unclassified Chloroflexi (miscellaneous)			Chloroflexi bacterium RBG_16_58_8	2565	0.0190644
Bacteria	Chloroflexi	unclassified Chloroflexi	unclassified Chloroflexi (miscellaneous)			Chloroflexi bacterium RBG_16_60_22	8401	0.0624406
Bacteria	Chloroflexi	unclassified Chloroflexi	unclassified Chloroflexi (miscellaneous)			Chloroflexi bacterium RBG_16_63_12	8066	0.0599507
Bacteria	Chloroflexi	unclassified Chloroflexi	unclassified Chloroflexi (miscellaneous)			Chloroflexi bacterium RBG_16_64_32	297027	2.20766
Bacteria	Chloroflexi	unclassified Chloroflexi	unclassified Chloroflexi (miscellaneous)			Chloroflexi bacterium RBG_16_64_43	2881	0.0214131
Bacteria	Chloroflexi	unclassified Chloroflexi	unclassified Chloroflexi (miscellaneous)			Chloroflexi bacterium RBG_16_68_14	144208	1.07183
Bacteria	Chloroflexi	unclassified Chloroflexi	unclassified Chloroflexi (miscellaneous)			Chloroflexi bacterium RBG_16_69_14	2168	0.0161137
Bacteria	Chloroflexi	unclassified Chloroflexi	unclassified Chloroflexi (miscellaneous)			Chloroflexi bacterium RBG_16_70_13	2719	0.020209
Bacteria	Chloroflexi	unclassified Chloroflexi	unclassified Chloroflexi (miscellaneous)			Chloroflexi bacterium RBG_16_72_14	3368	0.0250327
Bacteria	Chloroflexi	unclassified Chloroflexi	unclassified Chloroflexi (miscellaneous)			Chloroflexi bacterium RBG_19FT_COMBO_47_15	2551	0.0189603
Bacteria	Chloroflexi	unclassified Chloroflexi	unclassified Chloroflexi (miscellaneous)			Chloroflexi bacterium RBG_19FT_COMBO_48_23	4613	0.0342862
Bacteria	Chloroflexi	unclassified Chloroflexi	unclassified Chloroflexi (miscellaneous)			Chloroflexi bacterium RBG_19FT_COMBO_55_16	3150	0.0234124
Bacteria	Chloroflexi	unclassified Chloroflexi	unclassified Chloroflexi (miscellaneous)			Chloroflexi bacterium RBG_19FT_COMBO_56_12	1661	0.0123454
Bacteria	Chloroflexi	unclassified Chloroflexi	unclassified Chloroflexi (miscellaneous)			Chloroflexi bacterium RBG_19FT_COMBO_62_14	5101	0.0379133
Bacteria	Chloroflexi	unclassified Chloroflexi	unclassified Chloroflexi (miscellaneous)			Chloroflexi bacterium RIFCSPLOWO2_02_FULL_71_16	2965	0.0220374
Bacteria	Chloroflexi	unclassified Chloroflexi	unclassified Chloroflexi (miscellaneous)			Chloroflexi bacterium RIFCSPLOWO2_12_FULL_71_12	2825	0.0209969
Bacteria	Candidatus Melainabacteria						4717	0.0350592
Bacteria	Candidatus Melainabacteria	unclassified Melainabacteria					4717	0.0350592
Bacteria	Candidatus Melainabacteria	unclassified Melainabacteria				Candidatus Melainabacteria bacterium GWF2_37_15	1586	0.011788
Bacteria	Cyanobacteria						131889	0.980267
Bacteria	Cyanobacteria	Gloeobacteria					9128	0.067844
Bacteria	Cyanobacteria	Gloeobacteria	Gloeobacterales				9128	0.067844
Bacteria	Cyanobacteria	Gloeobacteria	Gloeobacterales	Gloeobacteraceae			9128	0.067844
Bacteria	Cyanobacteria	Gloeobacteria	Gloeobacterales	Gloeobacteraceae	Gloeobacter		9128	0.067844
Bacteria	Cyanobacteria	Gloeobacteria	Gloeobacterales	Gloeobacteraceae	Gloeobacter	Gloeobacter kilaueensis	4456	0.0331193
Bacteria	Cyanobacteria	Gloeobacteria	Gloeobacterales	Gloeobacteraceae	Gloeobacter	Gloeobacter violaceus	4672	0.0347247
Bacteria	Cyanobacteria	Nostocales					20471	0.152151
Bacteria	Cyanobacteria	Nostocales		Aphanizomenonaceae			2379	0.017682
Bacteria	Cyanobacteria	Nostocales		Hapalosiphonaceae			3767	0.0279983
Bacteria	Cyanobacteria	Nostocales		Hapalosiphonaceae	Fischerella		2913	0.0216509
Bacteria	Cyanobacteria	Nostocales		Nostocaceae			5889	0.0437701
Bacteria	Cyanobacteria	Nostocales		Nostocaceae	Anabaena		1950	0.0144934
Bacteria	Cyanobacteria	Nostocales		Nostocaceae	Nostoc		3133	0.0232861
Bacteria	Cyanobacteria	Nostocales		Rivulariaceae			1553	0.0115427
Bacteria	Cyanobacteria	Nostocales		Rivulariaceae	Calothrix		1374	0.0102123
Bacteria	Cyanobacteria	Nostocales		Scytonemataceae			2775	0.0206252
Bacteria	Cyanobacteria	Nostocales		Scytonemataceae	Scytonema		2775	0.0206252
Bacteria	Cyanobacteria	Nostocales		Tolypothrichaceae			2542	0.0188935
Bacteria	Cyanobacteria	Nostocales		Tolypothrichaceae	Tolypothrix		2029	0.0150806
Bacteria	Cyanobacteria	Oscillatoriophycideae					41991	0.312099
Bacteria	Cyanobacteria	Oscillatoriophycideae	Chroococcales				6327	0.0470255
Bacteria	Cyanobacteria	Oscillatoriophycideae	Chroococcales	Aphanothecaceae			1638	0.0121745
Bacteria	Cyanobacteria	Oscillatoriophycideae	Chroococcales	Chroococcaceae			2168	0.0161137
Bacteria	Cyanobacteria	Oscillatoriophycideae	Chroococcales	Microcystaceae			1782	0.0132447
Bacteria	Cyanobacteria	Oscillatoriophycideae	Chroococcales	Microcystaceae	Microcystis		1782	0.0132447
Bacteria	Cyanobacteria	Oscillatoriophycideae	Chroococcales	Microcystaceae	Microcystis		1519	0.01129
Bacteria	Cyanobacteria	Oscillatoriophycideae	Oscillatoriales				35664	0.265073
Bacteria	Cyanobacteria	Oscillatoriophycideae	Oscillatoriales	Coleofasciculaceae			5024	0.037341
Bacteria	Cyanobacteria	Oscillatoriophycideae	Oscillatoriales	Coleofasciculaceae	Geitlerinema		2588	0.0192353
Bacteria	Cyanobacteria	Oscillatoriophycideae	Oscillatoriales	Cyanothecaceae			3107	0.0230928
Bacteria	Cyanobacteria	Oscillatoriophycideae	Oscillatoriales	Cyanothecaceae	Cyanothece		3107	0.0230928
Bacteria	Cyanobacteria	Oscillatoriophycideae	Oscillatoriales	Cyanothecaceae	Cyanothece		1377	0.0102346
Bacteria	Cyanobacteria	Oscillatoriophycideae	Oscillatoriales	Microcoleaceae			7049	0.0523918
Bacteria	Cyanobacteria	Oscillatoriophycideae	Oscillatoriales	Microcoleaceae	Microcoleus		2558	0.0190124
Bacteria	Cyanobacteria	Oscillatoriophycideae	Oscillatoriales	Microcoleaceae	Microcoleus		1945	0.0144562
Bacteria	Cyanobacteria	Oscillatoriophycideae	Oscillatoriales	Microcoleaceae	Planktothrix		1871	0.0139062
Bacteria	Cyanobacteria	Oscillatoriophycideae	Oscillatoriales	Oscillatoriaceae			10702	0.0795428
Bacteria	Cyanobacteria	Oscillatoriophycideae	Oscillatoriales	Oscillatoriaceae	Lyngbya		2487	0.0184847
Bacteria	Cyanobacteria	Oscillatoriophycideae	Oscillatoriales	Oscillatoriaceae	Lyngbya		1913	0.0142184
Bacteria	Cyanobacteria	Oscillatoriophycideae	Oscillatoriales	Oscillatoriaceae	Moorea		1932	0.0143596
Bacteria	Cyanobacteria	Oscillatoriophycideae	Oscillatoriales	Oscillatoriaceae	Moorea		1305	0.00969943
Bacteria	Cyanobacteria	Oscillatoriophycideae	Oscillatoriales	Oscillatoriaceae	Oscillatoria		3662	0.0272179
Bacteria	Cyanobacteria	Oscillatoriophycideae	Oscillatoriales	Oscillatoriaceae	Oscillatoria		1240	0.00921632
Bacteria	Cyanobacteria	Oscillatoriophycideae	Oscillatoriales	Oscillatoriaceae	Oscillatoria		1411	0.0104873
Bacteria	Cyanobacteria	Oscillatoriophycideae	Oscillatoriales	Oscillatoriaceae	Phormidium		2154	0.0160096
Bacteria	Cyanobacteria	Oscillatoriophycideae	Oscillatoriales	unclassified Oscillatoriales			9228	0.0685872
Bacteria	Cyanobacteria	Oscillatoriophycideae	Oscillatoriales	unclassified Oscillatoriales	unclassified Oscillatoriales (miscellaneous)		9228	0.0685872
Bacteria	Cyanobacteria	Oscillatoriophycideae	Oscillatoriales	unclassified Oscillatoriales	unclassified Oscillatoriales (miscellaneous)		4875	0.0362335
Bacteria	Cyanobacteria	Pleurocapsales					4691	0.0348659
Bacteria	Cyanobacteria	Pleurocapsales		Hydrococcaceae			1436	0.0106731
Bacteria	Cyanobacteria	Pleurocapsales		Hydrococcaceae	Hydrococcus <Cyanobacteria>		1436	0.0106731
Bacteria	Cyanobacteria	Pleurocapsales		Hydrococcaceae	Hydrococcus <Cyanobacteria>	Hydrococcus rivularis	1436	0.0106731
Bacteria	Cyanobacteria	Pleurocapsales		Hyellaceae			1947	0.0144711
Bacteria	Cyanobacteria	Pleurocapsales		Hyellaceae	Pleurocapsa		1237	0.00919402
Bacteria	Cyanobacteria	Synechococcales					38045	0.28277
Bacteria	Cyanobacteria	Synechococcales		Leptolyngbyaceae			14914	0.110849
Bacteria	Cyanobacteria	Synechococcales		Leptolyngbyaceae	Leptolyngbya		10865	0.0807543
Bacteria	Cyanobacteria	Synechococcales		Leptolyngbyaceae	Leptolyngbya	Leptolyngbya sp. JSC-1	1763	0.0131035
Bacteria	Cyanobacteria	Synechococcales		Leptolyngbyaceae	Leptolyngbya	Leptolyngbya sp. O-77	2164	0.016084
Bacteria	Cyanobacteria	Synechococcales		Leptolyngbyaceae	Leptolyngbya	Leptolyngbya sp. PCC 7375	1281	0.00952105
Bacteria	Cyanobacteria	Synechococcales		Leptolyngbyaceae	Phormidesmis		2557	0.0190049
Bacteria	Cyanobacteria	Synechococcales		Leptolyngbyaceae	Phormidesmis	Phormidesmis priestleyi	2556	0.0189975
Bacteria	Cyanobacteria	Synechococcales		Pseudanabaenaceae			4108	0.0305328
Bacteria	Cyanobacteria	Synechococcales		Pseudanabaenaceae	Pseudanabaena		1630	0.012115
Bacteria	Cyanobacteria	Synechococcales		Synechococcaceae			16370	0.12167
Bacteria	Cyanobacteria	Synechococcales		Synechococcaceae	Synechococcus		12493	0.0928544
Bacteria	Cyanobacteria	Synechococcales		Synechococcaceae	Synechococcus	Candidatus Synechococcus spongiarum	1619	0.0120332
Bacteria	Cyanobacteria	Synechococcales		Synechococcaceae	Synechococcus	Synechococcus sp. JA-2-3B'a(2-13)	1656	0.0123082
Bacteria	Cyanobacteria	Synechococcales		Synechococcaceae	Synechococcus	Synechococcus sp. JA-3-3Ab	2348	0.0174515
Bacteria	Cyanobacteria	Synechococcales		Synechococcaceae	Thermosynechococcus		2614	0.0194286
Bacteria	Cyanobacteria	Synechococcales		Synechococcaceae	Thermosynechococcus	Thermosynechococcus elongatus	1256	0.00933524
Bacteria	Cyanobacteria	Synechococcales		Synechococcaceae	Thermosynechococcus	Thermosynechococcus sp. NK55a	1358	0.0100934
Bacteria	Cyanobacteria	unclassified Cyanobacteria					14606	0.108559
Bacteria	Cyanobacteria	unclassified Cyanobacteria				Cyanobacteria bacterium 13_1_20CM_4_61_6	3305	0.0245645
Bacteria	Cyanobacteria	unclassified Cyanobacteria				Cyanobacteria bacterium 13_1_40CM_2_61_4	10244	0.0761387
Bacteria	Deinococcus-Thermus						196371	1.45953
Bacteria	Deinococcus-Thermus	Deinococci					196252	1.45865
Bacteria	Deinococcus-Thermus	Deinococci	Deinococcales				21542	0.160111
Bacteria	Deinococcus-Thermus	Deinococci	Deinococcales	Deinococcaceae			18228	0.13548
Bacteria	Deinococcus-Thermus	Deinococci	Deinococcales	Deinococcaceae	Deinococcus		18228	0.13548
Bacteria	Deinococcus-Thermus	Deinococci	Deinococcales	Deinococcaceae	Deinococcus	Deinococcus misasensis	1819	0.0135197
Bacteria	Deinococcus-Thermus	Deinococci	Deinococcales	Deinococcaceae	Deinococcus	Deinococcus pimensis	1587	0.0117954
Bacteria	Deinococcus-Thermus	Deinococci	Deinococcales	Deinococcaceae	Deinococcus	Deinococcus sp. YIM 77859	1329	0.00987781
Bacteria	Deinococcus-Thermus	Deinococci	Deinococcales	Trueperaceae			3314	0.0246314
Bacteria	Deinococcus-Thermus	Deinococci	Deinococcales	Trueperaceae	Truepera		3314	0.0246314
Bacteria	Deinococcus-Thermus	Deinococci	Deinococcales	Trueperaceae	Truepera	Truepera radiovictrix	3314	0.0246314
Bacteria	Deinococcus-Thermus	Deinococci	Thermales				174710	1.29853
Bacteria	Deinococcus-Thermus	Deinococci	Thermales	Thermaceae			174710	1.29853
Bacteria	Deinococcus-Thermus	Deinococci	Thermales	Thermaceae	Marinithermus		17788	0.13221
Bacteria	Deinococcus-Thermus	Deinococci	Thermales	Thermaceae	Marinithermus	Marinithermus hydrothermalis	17788	0.13221
Bacteria	Deinococcus-Thermus	Deinococci	Thermales	Thermaceae	Meiothermus		47825	0.35546
Bacteria	Deinococcus-Thermus	Deinococci	Thermales	Thermaceae	Meiothermus	Meiothermus cerbereus	4542	0.0337585
Bacteria	Deinococcus-Thermus	Deinococci	Thermales	Thermaceae	Meiothermus	Meiothermus chliarophilus	10417	0.0774245
Bacteria	Deinococcus-Thermus	Deinococci	Thermales	Thermaceae	Meiothermus	Meiothermus ruber	4924	0.0365977
Bacteria	Deinococcus-Thermus	Deinococci	Thermales	Thermaceae	Meiothermus	Meiothermus rufus	10332	0.0767927
Bacteria	Deinococcus-Thermus	Deinococci	Thermales	Thermaceae	Meiothermus	Meiothermus silvanus	6514	0.0484154
Bacteria	Deinococcus-Thermus	Deinococci	Thermales	Thermaceae	Meiothermus	Meiothermus timidus	6008	0.0446546
Bacteria	Deinococcus-Thermus	Deinococci	Thermales	Thermaceae	Oceanithermus		5356	0.0398086
Bacteria	Deinococcus-Thermus	Deinococci	Thermales	Thermaceae	Oceanithermus	Oceanithermus profundus	5356	0.0398086
Bacteria	Deinococcus-Thermus	Deinococci	Thermales	Thermaceae	Thermus		103740	0.771049
Bacteria	Deinococcus-Thermus	Deinococci	Thermales	Thermaceae	Thermus	Thermus amyloliquefaciens	2003	0.0148873
Bacteria	Deinococcus-Thermus	Deinococci	Thermales	Thermaceae	Thermus	Thermus antranikianii	8812	0.0654953
Bacteria	Deinococcus-Thermus	Deinococci	Thermales	Thermaceae	Thermus	Thermus aquaticus	5288	0.0393031
Bacteria	Deinococcus-Thermus	Deinococci	Thermales	Thermaceae	Thermus	Thermus arciformis	2058	0.0152961
Bacteria	Deinococcus-Thermus	Deinococci	Thermales	Thermaceae	Thermus	Thermus brockianus	3197	0.0237618
Bacteria	Deinococcus-Thermus	Deinococci	Thermales	Thermaceae	Thermus	Thermus caliditerrae	2019	0.0150062
Bacteria	Deinococcus-Thermus	Deinococci	Thermales	Thermaceae	Thermus	Thermus filiformis	8118	0.0603372
Bacteria	Deinococcus-Thermus	Deinococci	Thermales	Thermaceae	Thermus	Thermus igniterrae	10959	0.0814529
Bacteria	Deinococcus-Thermus	Deinococci	Thermales	Thermaceae	Thermus	Thermus islandicus	7697	0.0572081
Bacteria	Deinococcus-Thermus	Deinococci	Thermales	Thermaceae	Thermus	Thermus oshimai	9071	0.0674203
Bacteria	Deinococcus-Thermus	Deinococci	Thermales	Thermaceae	Thermus	Thermus parvatiensis	2411	0.0179198
Bacteria	Deinococcus-Thermus	Deinococci	Thermales	Thermaceae	Thermus	Thermus scotoductus	11917	0.0885733
Bacteria	Deinococcus-Thermus	Deinococci	Thermales	Thermaceae	Thermus	Thermus sp. 2.9	2558	0.0190124
Bacteria	Deinococcus-Thermus	Deinococci	Thermales	Thermaceae	Thermus	Thermus sp. CCB_US3_UF1	3201	0.0237915
Bacteria	Deinococcus-Thermus	Deinococci	Thermales	Thermaceae	Thermus	Thermus sp. NMX2.A1	1982	0.0147312
Bacteria	Deinococcus-Thermus	Deinococci	Thermales	Thermaceae	Thermus	Thermus tengchongensis	5731	0.0425957
Bacteria	Deinococcus-Thermus	Deinococci	Thermales	Thermaceae	Thermus	Thermus thermophilus	13460	0.100042
Bacteria	Firmicutes						898562	6.67858
Bacteria	Firmicutes	Bacilli					335494	2.49356
Bacteria	Firmicutes	Bacilli	Bacillales				318975	2.37079
Bacteria	Firmicutes	Bacilli	Bacillales	Alicyclobacillaceae			44249	0.328881
Bacteria	Firmicutes	Bacilli	Bacillales	Alicyclobacillaceae	Alicyclobacillus		27744	0.206208
Bacteria	Firmicutes	Bacilli	Bacillales	Alicyclobacillaceae	Alicyclobacillus	Alicyclobacillus acidocaldarius	2591	0.0192576
Bacteria	Firmicutes	Bacilli	Bacillales	Alicyclobacillaceae	Alicyclobacillus	Alicyclobacillus contaminans	1528	0.0113569
Bacteria	Firmicutes	Bacilli	Bacillales	Alicyclobacillaceae	Alicyclobacillus	Alicyclobacillus ferrooxydans	1685	0.0125238
Bacteria	Firmicutes	Bacilli	Bacillales	Alicyclobacillaceae	Alicyclobacillus	Alicyclobacillus herbarius	2283	0.0169684
Bacteria	Firmicutes	Bacilli	Bacillales	Alicyclobacillaceae	Alicyclobacillus	Alicyclobacillus macrosporangiidus	7119	0.0529121
Bacteria	Firmicutes	Bacilli	Bacillales	Alicyclobacillaceae	Alicyclobacillus	Alicyclobacillus pomorum	1534	0.0114015
Bacteria	Firmicutes	Bacilli	Bacillales	Alicyclobacillaceae	Alicyclobacillus	Alicyclobacillus sendaiensis	1658	0.0123231
Bacteria	Firmicutes	Bacilli	Bacillales	Alicyclobacillaceae	Alicyclobacillus	Alicyclobacillus shizuokensis	1688	0.0125461
Bacteria	Firmicutes	Bacilli	Bacillales	Alicyclobacillaceae	Alicyclobacillus	Alicyclobacillus vulcanalis	1655	0.0123008
Bacteria	Firmicutes	Bacilli	Bacillales	Alicyclobacillaceae	Effusibacillus		4471	0.0332308
Bacteria	Firmicutes	Bacilli	Bacillales	Alicyclobacillaceae	Effusibacillus	Effusibacillus pohliae	4471	0.0332308
Bacteria	Firmicutes	Bacilli	Bacillales	Alicyclobacillaceae	Kyrpidia		9937	0.0738569
Bacteria	Firmicutes	Bacilli	Bacillales	Alicyclobacillaceae	Kyrpidia	Kyrpidia tusciae	9937	0.0738569
Bacteria	Firmicutes	Bacilli	Bacillales	Alicyclobacillaceae	Tumebacillus		2073	0.0154076
Bacteria	Firmicutes	Bacilli	Bacillales	Alicyclobacillaceae	Tumebacillus	Tumebacillus flagellatus	2073	0.0154076
Bacteria	Firmicutes	Bacilli	Bacillales	Bacillaceae			116988	0.869515
Bacteria	Firmicutes	Bacilli	Bacillales	Bacillaceae	Aeribacillus		1839	0.0136684
Bacteria	Firmicutes	Bacilli	Bacillales	Bacillaceae	Aeribacillus	Aeribacillus pallidus	1839	0.0136684
Bacteria	Firmicutes	Bacilli	Bacillales	Bacillaceae	Anaerobacillus		1813	0.0134751
Bacteria	Firmicutes	Bacilli	Bacillales	Bacillaceae	Anoxybacillus		2821	0.0209671
Bacteria	Firmicutes	Bacilli	Bacillales	Bacillaceae	Bacillus		53609	0.39845
Bacteria	Firmicutes	Bacilli	Bacillales	Bacillaceae	Bacillus	Bacillus cereus group	2033	0.0151103
Bacteria	Firmicutes	Bacilli	Bacillales	Bacillaceae	Bacillus	Bacillus subtilis group	1855	0.0137873
Bacteria	Firmicutes	Bacilli	Bacillales	Bacillaceae	Caldalkalibacillus		2037	0.01514
Bacteria	Firmicutes	Bacilli	Bacillales	Bacillaceae	Caldalkalibacillus	Caldalkalibacillus thermarum	2037	0.01514
Bacteria	Firmicutes	Bacilli	Bacillales	Bacillaceae	Calditerricola		4886	0.0363153
Bacteria	Firmicutes	Bacilli	Bacillales	Bacillaceae	Calditerricola	Calditerricola satsumensis	4886	0.0363153
Bacteria	Firmicutes	Bacilli	Bacillales	Bacillaceae	Domibacillus		1451	0.0107846
Bacteria	Firmicutes	Bacilli	Bacillales	Bacillaceae	Fictibacillus		1903	0.0141441
Bacteria	Firmicutes	Bacilli	Bacillales	Bacillaceae	Geobacillus		8116	0.0603223
Bacteria	Firmicutes	Bacilli	Bacillales	Bacillaceae	Geobacillus	Geobacillus thermoleovorans group	1613	0.0119886
Bacteria	Firmicutes	Bacilli	Bacillales	Bacillaceae	Halobacillus		1725	0.0128211
Bacteria	Firmicutes	Bacilli	Bacillales	Bacillaceae	Hydrogenibacillus		8257	0.0613703
Bacteria	Firmicutes	Bacilli	Bacillales	Bacillaceae	Hydrogenibacillus	Hydrogenibacillus schlegelii	8257	0.0613703
Bacteria	Firmicutes	Bacilli	Bacillales	Bacillaceae	Lysinibacillus		2242	0.0166637
Bacteria	Firmicutes	Bacilli	Bacillales	Bacillaceae	Numidum		1267	0.009417
Bacteria	Firmicutes	Bacilli	Bacillales	Bacillaceae	Numidum	Numidum massiliense	1267	0.009417
Bacteria	Firmicutes	Bacilli	Bacillales	Bacillaceae	Oceanobacillus		1796	0.0133488
Bacteria	Firmicutes	Bacilli	Bacillales	Bacillaceae	Parageobacillus		1956	0.014538
Bacteria	Firmicutes	Bacilli	Bacillales	Bacillaceae	Thalassobacillus		1416	0.0105244
Bacteria	Firmicutes	Bacilli	Bacillales	Bacillaceae	unclassified Bacillaceae		3727	0.027701
Bacteria	Firmicutes	Bacilli	Bacillales	Bacillaceae	unclassified Bacillaceae	Bacillaceae bacterium G1	3635	0.0270172
Bacteria	Firmicutes	Bacilli	Bacillales	Bacillaceae	Virgibacillus		1800	0.0133785
Bacteria	Firmicutes	Bacilli	Bacillales	Bacillales Family X. Incertae Sedis			1931	0.0143522
Bacteria	Firmicutes	Bacilli	Bacillales	Bacillales Family X. Incertae Sedis	Thermicanus		1931	0.0143522
Bacteria	Firmicutes	Bacilli	Bacillales	Bacillales Family X. Incertae Sedis	Thermicanus	Thermicanus aegyptius	1931	0.0143522
Bacteria	Firmicutes	Bacilli	Bacillales	Bacillales Family XII. Incertae Sedis			1351	0.0100413
Bacteria	Firmicutes	Bacilli	Bacillales	Bacillales Family XII. Incertae Sedis	Exiguobacterium		1351	0.0100413
Bacteria	Firmicutes	Bacilli	Bacillales	Listeriaceae			1564	0.0116245
Bacteria	Firmicutes	Bacilli	Bacillales	Paenibacillaceae			107372	0.798044
Bacteria	Firmicutes	Bacilli	Bacillales	Paenibacillaceae	Aneurinibacillus group		8580	0.063771
Bacteria	Firmicutes	Bacilli	Bacillales	Paenibacillaceae	Aneurinibacillus group	Aneurinibacillus	8580	0.063771
Bacteria	Firmicutes	Bacilli	Bacillales	Paenibacillaceae	Aneurinibacillus group	Aneurinibacillus	1268	0.00942443
Bacteria	Firmicutes	Bacilli	Bacillales	Paenibacillaceae	Aneurinibacillus group	Aneurinibacillus	1699	0.0126278
Bacteria	Firmicutes	Bacilli	Bacillales	Paenibacillaceae	Aneurinibacillus group	Aneurinibacillus	3125	0.0232266
Bacteria	Firmicutes	Bacilli	Bacillales	Paenibacillaceae	Brevibacillus		33658	0.250164
Bacteria	Firmicutes	Bacilli	Bacillales	Paenibacillaceae	Brevibacillus	Brevibacillus borstelensis	5072	0.0376977
Bacteria	Firmicutes	Bacilli	Bacillales	Paenibacillaceae	Brevibacillus	Brevibacillus brevis	1278	0.00949875
Bacteria	Firmicutes	Bacilli	Bacillales	Paenibacillaceae	Brevibacillus	Brevibacillus choshinensis	3476	0.0258354
Bacteria	Firmicutes	Bacilli	Bacillales	Paenibacillaceae	Brevibacillus	Brevibacillus laterosporus	1582	0.0117582
Bacteria	Firmicutes	Bacilli	Bacillales	Paenibacillaceae	Brevibacillus	Brevibacillus massiliensis	3389	0.0251888
Bacteria	Firmicutes	Bacilli	Bacillales	Paenibacillaceae	Brevibacillus	Brevibacillus panacihumi	2536	0.0188489
Bacteria	Firmicutes	Bacilli	Bacillales	Paenibacillaceae	Brevibacillus	Brevibacillus parabrevis	2257	0.0167752
Bacteria	Firmicutes	Bacilli	Bacillales	Paenibacillaceae	Brevibacillus	Brevibacillus reuszeri	2008	0.0149245
Bacteria	Firmicutes	Bacilli	Bacillales	Paenibacillaceae	Brevibacillus	Brevibacillus sp. OK042	1822	0.013542
Bacteria	Firmicutes	Bacilli	Bacillales	Paenibacillaceae	Brevibacillus	Brevibacillus thermoruber	5046	0.0375045
Bacteria	Firmicutes	Bacilli	Bacillales	Paenibacillaceae	Cohnella		4909	0.0364862
Bacteria	Firmicutes	Bacilli	Bacillales	Paenibacillaceae	Paenibacillus		56888	0.422821
Bacteria	Firmicutes	Bacilli	Bacillales	Paenibacillaceae	Paenibacillus	Paenibacillus chondroitinus	1654	0.0122934
Bacteria	Firmicutes	Bacilli	Bacillales	Paenibacillaceae	Paenibacillus	Paenibacillus ginsengihumi	1265	0.00940213
Bacteria	Firmicutes	Bacilli	Bacillales	Paenibacillaceae	Paenibacillus	Paenibacillus naphthalenovorans	1573	0.0116913
Bacteria	Firmicutes	Bacilli	Bacillales	Paenibacillaceae	Thermobacillus		1292	0.00960281
Bacteria	Firmicutes	Bacilli	Bacillales	Paenibacillaceae	Thermobacillus	Thermobacillus composti	1292	0.00960281
Bacteria	Firmicutes	Bacilli	Bacillales	Planococcaceae			8913	0.066246
Bacteria	Firmicutes	Bacilli	Bacillales	Planococcaceae	Planococcus		1782	0.0132447
Bacteria	Firmicutes	Bacilli	Bacillales	Planococcaceae	Sporosarcina		2239	0.0166414
Bacteria	Firmicutes	Bacilli	Bacillales	Sporolactobacillaceae			3401	0.025278
Bacteria	Firmicutes	Bacilli	Bacillales	Sporolactobacillaceae	Sporolactobacillus		1382	0.0102717
Bacteria	Firmicutes	Bacilli	Bacillales	Staphylococcaceae			2560	0.0190272
Bacteria	Firmicutes	Bacilli	Bacillales	Staphylococcaceae	Staphylococcus		1615	0.0120035
Bacteria	Firmicutes	Bacilli	Bacillales	Thermoactinomycetaceae			23507	0.174716
Bacteria	Firmicutes	Bacilli	Bacillales	Thermoactinomycetaceae	Lihuaxuella		2052	0.0152515
Bacteria	Firmicutes	Bacilli	Bacillales	Thermoactinomycetaceae	Lihuaxuella	Lihuaxuella thermophila	2052	0.0152515
Bacteria	Firmicutes	Bacilli	Bacillales	Thermoactinomycetaceae	Marininema		1439	0.0106954
Bacteria	Firmicutes	Bacilli	Bacillales	Thermoactinomycetaceae	Novibacillus		1996	0.0148353
Bacteria	Firmicutes	Bacilli	Bacillales	Thermoactinomycetaceae	Novibacillus	Novibacillus thermophilus	1996	0.0148353
Bacteria	Firmicutes	Bacilli	Bacillales	Thermoactinomycetaceae	Planifilum		7019	0.0521688
Bacteria	Firmicutes	Bacilli	Bacillales	Thermoactinomycetaceae	Planifilum	Planifilum fulgidum	7019	0.0521688
Bacteria	Firmicutes	Bacilli	Bacillales	Thermoactinomycetaceae	Thermoactinomyces		5356	0.0398086
Bacteria	Firmicutes	Bacilli	Bacillales	Thermoactinomycetaceae	Thermoactinomyces	Thermoactinomyces daqus	1463	0.0108738
Bacteria	Firmicutes	Bacilli	Bacillales	Thermoactinomycetaceae	Thermoactinomyces	Thermoactinomyces vulgaris	1630	0.012115
Bacteria	Firmicutes	Bacilli	Bacillales	Thermoactinomycetaceae	Thermoflavimicrobium		1928	0.0143299
Bacteria	Firmicutes	Bacilli	Bacillales	Thermoactinomycetaceae	Thermoflavimicrobium	Thermoflavimicrobium dichotomicum	1928	0.0143299
Bacteria	Firmicutes	Bacilli	Bacillales	unclassified Bacillales			3750	0.0278719
Bacteria	Firmicutes	Bacilli	Bacillales	unclassified Bacillales	Acidibacillus		1925	0.0143076
Bacteria	Firmicutes	Bacilli	Bacillales	unclassified Bacillales	Acidibacillus	Acidibacillus ferrooxidans	1925	0.0143076
Bacteria	Firmicutes	Bacilli	Lactobacillales				16486	0.122532
Bacteria	Firmicutes	Bacilli	Lactobacillales	Aerococcaceae			1411	0.0104873
Bacteria	Firmicutes	Bacilli	Lactobacillales	Carnobacteriaceae			1815	0.01349
Bacteria	Firmicutes	Bacilli	Lactobacillales	Enterococcaceae			3082	0.022907
Bacteria	Firmicutes	Bacilli	Lactobacillales	Enterococcaceae	Enterococcus		2559	0.0190198
Bacteria	Firmicutes	Bacilli	Lactobacillales	Lactobacillaceae			6400	0.0475681
Bacteria	Firmicutes	Bacilli	Lactobacillales	Lactobacillaceae	Lactobacillus		6128	0.0455465
Bacteria	Firmicutes	Bacilli	Lactobacillales	Streptococcaceae			2714	0.0201718
Bacteria	Firmicutes	Bacilli	Lactobacillales	Streptococcaceae	Streptococcus		2366	0.0175853
Bacteria	Firmicutes	Clostridia					481343	3.57759
Bacteria	Firmicutes	Clostridia	Clostridiales				317761	2.36176
Bacteria	Firmicutes	Clostridia	Clostridiales	Caldicoprobacteraceae			3087	0.0229442
Bacteria	Firmicutes	Clostridia	Clostridiales	Caldicoprobacteraceae	Caldicoprobacter		3087	0.0229442
Bacteria	Firmicutes	Clostridia	Clostridiales	Caldicoprobacteraceae	Caldicoprobacter	Caldicoprobacter oshimai	2494	0.0185367
Bacteria	Firmicutes	Clostridia	Clostridiales	Clostridiaceae			40238	0.29907
Bacteria	Firmicutes	Clostridia	Clostridiales	Clostridiaceae	Alkaliphilus		1564	0.0116245
Bacteria	Firmicutes	Clostridia	Clostridiales	Clostridiaceae	Caloramator		2812	0.0209002
Bacteria	Firmicutes	Clostridia	Clostridiales	Clostridiaceae	Caloranaerobacter		1471	0.0109332
Bacteria	Firmicutes	Clostridia	Clostridiales	Clostridiaceae	Clostridium		24478	0.181933
Bacteria	Firmicutes	Clostridia	Clostridiales	Clostridiaceae	Clostridium	Clostridium botulinum	1304	0.009692
Bacteria	Firmicutes	Clostridia	Clostridiales	Clostridiaceae	Clostridium	environmental samples <Clostridium>	6213	0.0461782
Bacteria	Firmicutes	Clostridia	Clostridiales	Clostridiaceae	unclassified Clostridiaceae		1333	0.00990754
Bacteria	Firmicutes	Clostridia	Clostridiales	Clostridiales Family XVI. Incertae Sedis			3910	0.0290611
Bacteria	Firmicutes	Clostridia	Clostridiales	Clostridiales Family XVI. Incertae Sedis	Carboxydocella		3910	0.0290611
Bacteria	Firmicutes	Clostridia	Clostridiales	Clostridiales Family XVI. Incertae Sedis	Carboxydocella	Carboxydocella sporoproducens	1237	0.00919402
Bacteria	Firmicutes	Clostridia	Clostridiales	Clostridiales Family XVII. Incertae Sedis			61735	0.458846
Bacteria	Firmicutes	Clostridia	Clostridiales	Clostridiales Family XVII. Incertae Sedis	Sulfobacillus		7423	0.0551716
Bacteria	Firmicutes	Clostridia	Clostridiales	Clostridiales Family XVII. Incertae Sedis	Sulfobacillus	Sulfobacillus acidophilus	3921	0.0291429
Bacteria	Firmicutes	Clostridia	Clostridiales	Clostridiales Family XVII. Incertae Sedis	Sulfobacillus	Sulfobacillus thermosulfidooxidans	3502	0.0260287
Bacteria	Firmicutes	Clostridia	Clostridiales	Clostridiales Family XVII. Incertae Sedis	Thermaerobacter		54312	0.403675
Bacteria	Firmicutes	Clostridia	Clostridiales	Clostridiales Family XVII. Incertae Sedis	Thermaerobacter	Thermaerobacter marianensis	22634	0.168228
Bacteria	Firmicutes	Clostridia	Clostridiales	Clostridiales Family XVII. Incertae Sedis	Thermaerobacter	Thermaerobacter subterraneus	31672	0.235403
Bacteria	Firmicutes	Clostridia	Clostridiales	Eubacteriaceae			4887	0.0363227
Bacteria	Firmicutes	Clostridia	Clostridiales	Eubacteriaceae	Eubacterium		3160	0.0234867
Bacteria	Firmicutes	Clostridia	Clostridiales	Eubacteriaceae	Eubacterium	environmental samples <Eubacterium>	1304	0.009692
Bacteria	Firmicutes	Clostridia	Clostridiales	Heliobacteriaceae			3817	0.0283699
Bacteria	Firmicutes	Clostridia	Clostridiales	Heliobacteriaceae	Heliobacterium		3288	0.0244381
Bacteria	Firmicutes	Clostridia	Clostridiales	Heliobacteriaceae	Heliobacterium	Heliobacterium modesticaldum	3275	0.0243415
Bacteria	Firmicutes	Clostridia	Clostridiales	Lachnospiraceae			15991	0.118853
Bacteria	Firmicutes	Clostridia	Clostridiales	Lachnospiraceae	Blautia		1770	0.0131556
Bacteria	Firmicutes	Clostridia	Clostridiales	Lachnospiraceae	Butyrivibrio		1592	0.0118326
Bacteria	Firmicutes	Clostridia	Clostridiales	Lachnospiraceae	Lachnoclostridium		2193	0.0162995
Bacteria	Firmicutes	Clostridia	Clostridiales	Lachnospiraceae	Roseburia		1271	0.00944673
Bacteria	Firmicutes	Clostridia	Clostridiales	Lachnospiraceae	unclassified Lachnospiraceae		3725	0.0276861
Bacteria	Firmicutes	Clostridia	Clostridiales	Oscillospiraceae			2240	0.0166488
Bacteria	Firmicutes	Clostridia	Clostridiales	Oscillospiraceae	Oscillibacter		1955	0.0145306
Bacteria	Firmicutes	Clostridia	Clostridiales	Peptococcaceae			102176	0.759425
Bacteria	Firmicutes	Clostridia	Clostridiales	Peptococcaceae	Candidatus Desulforudis		7045	0.0523621
Bacteria	Firmicutes	Clostridia	Clostridiales	Peptococcaceae	Candidatus Desulforudis	Candidatus Desulforudis audaxviator	7045	0.0523621
Bacteria	Firmicutes	Clostridia	Clostridiales	Peptococcaceae	Dehalobacter		1321	0.00981835
Bacteria	Firmicutes	Clostridia	Clostridiales	Peptococcaceae	Desulfitibacter		1871	0.0139062
Bacteria	Firmicutes	Clostridia	Clostridiales	Peptococcaceae	Desulfitobacterium		3149	0.023405
Bacteria	Firmicutes	Clostridia	Clostridiales	Peptococcaceae	Desulfosporosinus		10128	0.0752765
Bacteria	Firmicutes	Clostridia	Clostridiales	Peptococcaceae	Desulfosporosinus	Desulfosporosinus orientis	1527	0.0113495
Bacteria	Firmicutes	Clostridia	Clostridiales	Peptococcaceae	Desulfosporosinus	Desulfosporosinus sp. BRH_c37	2722	0.0202313
Bacteria	Firmicutes	Clostridia	Clostridiales	Peptococcaceae	Desulfosporosinus	Desulfosporosinus sp. OL	1618	0.0120258
Bacteria	Firmicutes	Clostridia	Clostridiales	Peptococcaceae	Desulfotomaculum		44957	0.334144
Bacteria	Firmicutes	Clostridia	Clostridiales	Peptococcaceae	Desulfotomaculum	Desulfotomaculum alcoholivorax	2038	0.0151475
Bacteria	Firmicutes	Clostridia	Clostridiales	Peptococcaceae	Desulfotomaculum	Desulfotomaculum alkaliphilum	1404	0.0104353
Bacteria	Firmicutes	Clostridia	Clostridiales	Peptococcaceae	Desulfotomaculum	Desulfotomaculum arcticum	1571	0.0116765
Bacteria	Firmicutes	Clostridia	Clostridiales	Peptococcaceae	Desulfotomaculum	Desulfotomaculum australicum	3571	0.0265415
Bacteria	Firmicutes	Clostridia	Clostridiales	Peptococcaceae	Desulfotomaculum	Desulfotomaculum copahuensis	4142	0.0307855
Bacteria	Firmicutes	Clostridia	Clostridiales	Peptococcaceae	Desulfotomaculum	Desulfotomaculum geothermicum	3069	0.0228104
Bacteria	Firmicutes	Clostridia	Clostridiales	Peptococcaceae	Desulfotomaculum	Desulfotomaculum gibsoniae	1981	0.0147238
Bacteria	Firmicutes	Clostridia	Clostridiales	Peptococcaceae	Desulfotomaculum	Desulfotomaculum hydrothermale	2537	0.0188563
Bacteria	Firmicutes	Clostridia	Clostridiales	Peptococcaceae	Desulfotomaculum	Desulfotomaculum intricatum	1520	0.0112974
Bacteria	Firmicutes	Clostridia	Clostridiales	Peptococcaceae	Desulfotomaculum	Desulfotomaculum kuznetsovii	2771	0.0205955
Bacteria	Firmicutes	Clostridia	Clostridiales	Peptococcaceae	Desulfotomaculum	Desulfotomaculum nigrificans	1636	0.0121596
Bacteria	Firmicutes	Clostridia	Clostridiales	Peptococcaceae	Desulfotomaculum	Desulfotomaculum putei	2317	0.0172211
Bacteria	Firmicutes	Clostridia	Clostridiales	Peptococcaceae	Desulfotomaculum	Desulfotomaculum sp. 46_296	1297	0.00963997
Bacteria	Firmicutes	Clostridia	Clostridiales	Peptococcaceae	Desulfotomaculum	Desulfotomaculum thermocisternum	3870	0.0287638
Bacteria	Firmicutes	Clostridia	Clostridiales	Peptococcaceae	Desulfotomaculum	Desulfotomaculum thermosubterraneum	4484	0.0333274
Bacteria	Firmicutes	Clostridia	Clostridiales	Peptococcaceae	Desulfurispora		5255	0.0390579
Bacteria	Firmicutes	Clostridia	Clostridiales	Peptococcaceae	Desulfurispora	Desulfurispora thermophila	5255	0.0390579
Bacteria	Firmicutes	Clostridia	Clostridiales	Peptococcaceae	Pelotomaculum		5460	0.0405815
Bacteria	Firmicutes	Clostridia	Clostridiales	Peptococcaceae	Pelotomaculum	Pelotomaculum thermopropionicum	5459	0.0405741
Bacteria	Firmicutes	Clostridia	Clostridiales	Peptococcaceae	Thermincola		4305	0.031997
Bacteria	Firmicutes	Clostridia	Clostridiales	Peptococcaceae	Thermincola	Thermincola ferriacetica	3068	0.022803
Bacteria	Firmicutes	Clostridia	Clostridiales	Peptococcaceae	unclassified Peptococcaceae		17299	0.128575
Bacteria	Firmicutes	Clostridia	Clostridiales	Peptococcaceae	unclassified Peptococcaceae	Peptococcaceae bacterium 1109	3025	0.0224834
Bacteria	Firmicutes	Clostridia	Clostridiales	Peptococcaceae	unclassified Peptococcaceae	Peptococcaceae bacterium BICA1-7	2217	0.0164779
Bacteria	Firmicutes	Clostridia	Clostridiales	Peptococcaceae	unclassified Peptococcaceae	Peptococcaceae bacterium BRH_c23	1732	0.0128731
Bacteria	Firmicutes	Clostridia	Clostridiales	Peptococcaceae	unclassified Peptococcaceae	Peptococcaceae bacterium BRH_c4a	2309	0.0171617
Bacteria	Firmicutes	Clostridia	Clostridiales	Peptococcaceae	unclassified Peptococcaceae	Peptococcaceae bacterium BRH_c8a	2478	0.0184178
Bacteria	Firmicutes	Clostridia	Clostridiales	Peptococcaceae	unclassified Peptococcaceae	Peptococcaceae bacterium CEB3	1695	0.0125981
Bacteria	Firmicutes	Clostridia	Clostridiales	Peptococcaceae	unclassified Peptococcaceae	Peptococcaceae bacterium SCADC1_2_3	1684	0.0125164
Bacteria	Firmicutes	Clostridia	Clostridiales	Peptostreptococcaceae			3991	0.0296632
Bacteria	Firmicutes	Clostridia	Clostridiales	Ruminococcaceae			20528	0.152575
Bacteria	Firmicutes	Clostridia	Clostridiales	Ruminococcaceae	Faecalibacterium		1247	0.00926835
Bacteria	Firmicutes	Clostridia	Clostridiales	Ruminococcaceae	Pseudobacteroides		1559	0.0115873
Bacteria	Firmicutes	Clostridia	Clostridiales	Ruminococcaceae	Pseudobacteroides	Pseudobacteroides cellulosolvens	1559	0.0115873
Bacteria	Firmicutes	Clostridia	Clostridiales	Ruminococcaceae	Ruminiclostridium		5901	0.0438593
Bacteria	Firmicutes	Clostridia	Clostridiales	Ruminococcaceae	Ruminiclostridium	[Clostridium] stercorarium	1358	0.0100934
Bacteria	Firmicutes	Clostridia	Clostridiales	Ruminococcaceae	Ruminococcus		4694	0.0348882
Bacteria	Firmicutes	Clostridia	Clostridiales	Ruminococcaceae	Ruminococcus	environmental samples <Ruminococcus>	2084	0.0154894
Bacteria	Firmicutes	Clostridia	Clostridiales	Ruminococcaceae	unclassified Ruminococcaceae		1356	0.0100785
Bacteria	Firmicutes	Clostridia	Clostridiales	Symbiobacteriaceae			13649	0.101446
Bacteria	Firmicutes	Clostridia	Clostridiales	Symbiobacteriaceae	Symbiobacterium		13649	0.101446
Bacteria	Firmicutes	Clostridia	Clostridiales	Symbiobacteriaceae	Symbiobacterium	Symbiobacterium thermophilum	13649	0.101446
Bacteria	Firmicutes	Clostridia	Clostridiales	Syntrophomonadaceae			15963	0.118645
Bacteria	Firmicutes	Clostridia	Clostridiales	Syntrophomonadaceae	Dethiobacter		2768	0.0205732
Bacteria	Firmicutes	Clostridia	Clostridiales	Syntrophomonadaceae	Dethiobacter	Dethiobacter alkaliphilus	2768	0.0205732
Bacteria	Firmicutes	Clostridia	Clostridiales	Syntrophomonadaceae	Syntrophomonas		4752	0.0353193
Bacteria	Firmicutes	Clostridia	Clostridiales	Syntrophomonadaceae	Syntrophomonas	Syntrophomonas palmitatica	1358	0.0100934
Bacteria	Firmicutes	Clostridia	Clostridiales	Syntrophomonadaceae	Syntrophomonas	Syntrophomonas wolfei	2210	0.0164259
Bacteria	Firmicutes	Clostridia	Clostridiales	Syntrophomonadaceae	Syntrophothermus		6208	0.0461411
Bacteria	Firmicutes	Clostridia	Clostridiales	Syntrophomonadaceae	Syntrophothermus	Syntrophothermus lipocalidus	6208	0.0461411
Bacteria	Firmicutes	Clostridia	Clostridiales	Syntrophomonadaceae	Thermosyntropha		2235	0.0166117
Bacteria	Firmicutes	Clostridia	Clostridiales	Syntrophomonadaceae	Thermosyntropha	Thermosyntropha lipolytica	2235	0.0166117
Bacteria	Firmicutes	Clostridia	Clostridiales	unclassified Clostridiales			21465	0.159539
Bacteria	Firmicutes	Clostridia	Clostridiales	unclassified Clostridiales	unclassified Clostridiales (miscellaneous)		16654	0.123781
Bacteria	Firmicutes	Clostridia	Clostridiales	unclassified Clostridiales	unclassified Clostridiales (miscellaneous)	Clostridiales bacterium DRI-13	3103	0.0230631
Bacteria	Firmicutes	Clostridia	Clostridiales	unclassified Clostridiales	unclassified Clostridiales (miscellaneous)	Clostridiales bacterium PH28_bin88	9286	0.0690183
Bacteria	Firmicutes	Clostridia	Halanaerobiales				12580	0.093501
Bacteria	Firmicutes	Clostridia	Halanaerobiales	Halanaerobiaceae			4597	0.0341673
Bacteria	Firmicutes	Clostridia	Halanaerobiales	Halanaerobiaceae	Halanaerobium		2513	0.0186779
Bacteria	Firmicutes	Clostridia	Halanaerobiales	Halanaerobiaceae	Halothermothrix		1684	0.0125164
Bacteria	Firmicutes	Clostridia	Halanaerobiales	Halanaerobiaceae	Halothermothrix	Halothermothrix orenii	1684	0.0125164
Bacteria	Firmicutes	Clostridia	Halanaerobiales	Halobacteroidaceae			7983	0.0593338
Bacteria	Firmicutes	Clostridia	Halanaerobiales	Halobacteroidaceae	Orenia		1765	0.0131184
Bacteria	Firmicutes	Clostridia	Halanaerobiales	Halobacteroidaceae	Selenihalanaerobacter		1343	0.00998187
Bacteria	Firmicutes	Clostridia	Halanaerobiales	Halobacteroidaceae	Selenihalanaerobacter	Selenihalanaerobacter shriftii	1343	0.00998187
Bacteria	Firmicutes	Clostridia	Thermoanaerobacterales				138505	1.02944
Bacteria	Firmicutes	Clostridia	Thermoanaerobacterales	Thermoanaerobacteraceae			108533	0.806673
Bacteria	Firmicutes	Clostridia	Thermoanaerobacterales	Thermoanaerobacteraceae	Caldanaerobacter		4769	0.0354457
Bacteria	Firmicutes	Clostridia	Thermoanaerobacterales	Thermoanaerobacteraceae	Caldanaerobacter	Caldanaerobacter subterraneus	4769	0.0354457
Bacteria	Firmicutes	Clostridia	Thermoanaerobacterales	Thermoanaerobacteraceae	Caldanaerobius		4787	0.0355794
Bacteria	Firmicutes	Clostridia	Thermoanaerobacterales	Thermoanaerobacteraceae	Caldanaerobius	Caldanaerobius fijiensis	2147	0.0159576
Bacteria	Firmicutes	Clostridia	Thermoanaerobacterales	Thermoanaerobacteraceae	Caldanaerobius	Caldanaerobius polysaccharolyticus	2640	0.0196218
Bacteria	Firmicutes	Clostridia	Thermoanaerobacterales	Thermoanaerobacteraceae	Carboxydothermus		7187	0.0534175
Bacteria	Firmicutes	Clostridia	Thermoanaerobacterales	Thermoanaerobacteraceae	Carboxydothermus	Carboxydothermus hydrogenoformans	3024	0.0224759
Bacteria	Firmicutes	Clostridia	Thermoanaerobacterales	Thermoanaerobacteraceae	Carboxydothermus	Carboxydothermus pertinax	1426	0.0105988
Bacteria	Firmicutes	Clostridia	Thermoanaerobacterales	Thermoanaerobacteraceae	Desulfovirgula		18477	0.137331
Bacteria	Firmicutes	Clostridia	Thermoanaerobacterales	Thermoanaerobacteraceae	Desulfovirgula	Desulfovirgula thermocuniculi	18477	0.137331
Bacteria	Firmicutes	Clostridia	Thermoanaerobacterales	Thermoanaerobacteraceae	Fervidicola		5677	0.0421944
Bacteria	Firmicutes	Clostridia	Thermoanaerobacterales	Thermoanaerobacteraceae	Fervidicola	Fervidicola ferrireducens	5677	0.0421944
Bacteria	Firmicutes	Clostridia	Thermoanaerobacterales	Thermoanaerobacteraceae	Moorella group		39216	0.291474
Bacteria	Firmicutes	Clostridia	Thermoanaerobacterales	Thermoanaerobacteraceae	Moorella group	Ammonifex	12824	0.0953146
Bacteria	Firmicutes	Clostridia	Thermoanaerobacterales	Thermoanaerobacteraceae	Moorella group	Ammonifex	12824	0.0953146
Bacteria	Firmicutes	Clostridia	Thermoanaerobacterales	Thermoanaerobacteraceae	Moorella group	Moorella	26392	0.196159
Bacteria	Firmicutes	Clostridia	Thermoanaerobacterales	Thermoanaerobacteraceae	Moorella group	Moorella	4467	0.033201
Bacteria	Firmicutes	Clostridia	Thermoanaerobacterales	Thermoanaerobacteraceae	Moorella group	Moorella	5588	0.0415329
Bacteria	Firmicutes	Clostridia	Thermoanaerobacterales	Thermoanaerobacteraceae	Moorella group	Moorella	7107	0.0528229
Bacteria	Firmicutes	Clostridia	Thermoanaerobacterales	Thermoanaerobacteraceae	Moorella group	Moorella	9144	0.0679629
Bacteria	Firmicutes	Clostridia	Thermoanaerobacterales	Thermoanaerobacteraceae	Tepidanaerobacter		2496	0.0185516
Bacteria	Firmicutes	Clostridia	Thermoanaerobacterales	Thermoanaerobacteraceae	Tepidanaerobacter	Tepidanaerobacter syntrophicus	1598	0.0118772
Bacteria	Firmicutes	Clostridia	Thermoanaerobacterales	Thermoanaerobacteraceae	Thermacetogenium		8375	0.0622473
Bacteria	Firmicutes	Clostridia	Thermoanaerobacterales	Thermoanaerobacteraceae	Thermacetogenium	Thermacetogenium phaeum	8375	0.0622473
Bacteria	Firmicutes	Clostridia	Thermoanaerobacterales	Thermoanaerobacteraceae	Thermanaeromonas		12467	0.0926612
Bacteria	Firmicutes	Clostridia	Thermoanaerobacterales	Thermoanaerobacteraceae	Thermanaeromonas	Thermanaeromonas toyohensis	12467	0.0926612
Bacteria	Firmicutes	Clostridia	Thermoanaerobacterales	Thermoanaerobacteraceae	Thermoanaerobacter		5077	0.0377349
Bacteria	Firmicutes	Clostridia	Thermoanaerobacterales	Thermoanaerobacterales Family III. Incertae Sedis			17787	0.132202
Bacteria	Firmicutes	Clostridia	Thermoanaerobacterales	Thermoanaerobacterales Family III. Incertae Sedis	Caldanaerovirga		2346	0.0174367
Bacteria	Firmicutes	Clostridia	Thermoanaerobacterales	Thermoanaerobacterales Family III. Incertae Sedis	Caldanaerovirga	Caldanaerovirga acetigignens	2346	0.0174367
Bacteria	Firmicutes	Clostridia	Thermoanaerobacterales	Thermoanaerobacterales Family III. Incertae Sedis	Caldicellulosiruptor		4945	0.0367538
Bacteria	Firmicutes	Clostridia	Thermoanaerobacterales	Thermoanaerobacterales Family III. Incertae Sedis	Syntrophaceticus		1728	0.0128434
Bacteria	Firmicutes	Clostridia	Thermoanaerobacterales	Thermoanaerobacterales Family III. Incertae Sedis	Syntrophaceticus	Syntrophaceticus schinkii	1728	0.0128434
Bacteria	Firmicutes	Clostridia	Thermoanaerobacterales	Thermoanaerobacterales Family III. Incertae Sedis	Thermoanaerobacterium		2442	0.0181502
Bacteria	Firmicutes	Clostridia	Thermoanaerobacterales	Thermoanaerobacterales Family III. Incertae Sedis	Thermoanaerobacterium	Thermoanaerobacterium thermosaccharolyticum	1400	0.0104055
Bacteria	Firmicutes	Clostridia	Thermoanaerobacterales	Thermoanaerobacterales Family III. Incertae Sedis	Thermosediminibacter		3593	0.026705
Bacteria	Firmicutes	Clostridia	Thermoanaerobacterales	Thermoanaerobacterales Family III. Incertae Sedis	Thermosediminibacter	Thermosediminibacter oceani	3591	0.0266902
Bacteria	Firmicutes	Clostridia	Thermoanaerobacterales	Thermoanaerobacterales Family III. Incertae Sedis	Thermovenabulum		2733	0.0203131
Bacteria	Firmicutes	Clostridia	Thermoanaerobacterales	Thermoanaerobacterales Family III. Incertae Sedis	Thermovenabulum	Thermovenabulum gondwanense	2733	0.0203131
Bacteria	Firmicutes	Clostridia	Thermoanaerobacterales	Thermoanaerobacterales Family IV. Incertae Sedis			2238	0.016634
Bacteria	Firmicutes	Clostridia	Thermoanaerobacterales	Thermoanaerobacterales Family IV. Incertae Sedis	Mahella		2238	0.016634
Bacteria	Firmicutes	Clostridia	Thermoanaerobacterales	Thermoanaerobacterales Family IV. Incertae Sedis	Mahella	Mahella australiensis	2238	0.016634
Bacteria	Firmicutes	Clostridia	Thermoanaerobacterales	Thermodesulfobiaceae			2197	0.0163292
Bacteria	Firmicutes	Clostridia	Thermoanaerobacterales	Thermodesulfobiaceae	Coprothermobacter		1518	0.0112826
Bacteria	Firmicutes	Clostridia	Thermoanaerobacterales	unclassified Thermoanaerobacterales			7748	0.0575871
Bacteria	Firmicutes	Clostridia	Thermoanaerobacterales	unclassified Thermoanaerobacterales		Thermoanaerobacterales bacterium 50_218	7748	0.0575871
Bacteria	Firmicutes	Clostridia	unclassified Clostridia				11494	0.0854293
Bacteria	Firmicutes	Clostridia	unclassified Clostridia	unclassified Clostridia (miscellaneous)			11494	0.0854293
Bacteria	Firmicutes	Clostridia	unclassified Clostridia	unclassified Clostridia (miscellaneous)		Clostridia bacterium 41_269	4631	0.03442
Bacteria	Firmicutes	Clostridia	unclassified Clostridia	unclassified Clostridia (miscellaneous)		Clostridia bacterium 62_21	5972	0.044387
Bacteria	Firmicutes	environmental samples <clostridial firmicutes>					3606	0.0268016
Bacteria	Firmicutes	Erysipelotrichia					2081	0.0154671
Bacteria	Firmicutes	Erysipelotrichia	Erysipelotrichales				2081	0.0154671
Bacteria	Firmicutes	Erysipelotrichia	Erysipelotrichales	Erysipelotrichaceae			2081	0.0154671
Bacteria	Firmicutes	Limnochordia					25040	0.18611
Bacteria	Firmicutes	Limnochordia	Limnochordales				25040	0.18611
Bacteria	Firmicutes	Limnochordia	Limnochordales	Limnochordaceae			25040	0.18611
Bacteria	Firmicutes	Limnochordia	Limnochordales	Limnochordaceae	Limnochorda		25040	0.18611
Bacteria	Firmicutes	Limnochordia	Limnochordales	Limnochordaceae	Limnochorda	Limnochorda pilosa	25040	0.18611
Bacteria	Firmicutes	Negativicutes					39742	0.295383
Bacteria	Firmicutes	Negativicutes	Acidaminococcales				3216	0.023903
Bacteria	Firmicutes	Negativicutes	Acidaminococcales	Acidaminococcaceae			3216	0.023903
Bacteria	Firmicutes	Negativicutes	Acidaminococcales	Acidaminococcaceae	Acidaminococcus		1538	0.0114312
Bacteria	Firmicutes	Negativicutes	Selenomonadales				30191	0.224395
Bacteria	Firmicutes	Negativicutes	Selenomonadales	Selenomonadaceae			9555	0.0710177
Bacteria	Firmicutes	Negativicutes	Selenomonadales	Selenomonadaceae	Selenomonas		6116	0.0454573
Bacteria	Firmicutes	Negativicutes	Selenomonadales	Selenomonadaceae	Selenomonas	Selenomonas ruminantium	1632	0.0121299
Bacteria	Firmicutes	Negativicutes	Selenomonadales	Sporomusaceae			20636	0.153377
Bacteria	Firmicutes	Negativicutes	Selenomonadales	Sporomusaceae	Acetonema		1620	0.0120407
Bacteria	Firmicutes	Negativicutes	Selenomonadales	Sporomusaceae	Acetonema	Acetonema longum	1620	0.0120407
Bacteria	Firmicutes	Negativicutes	Selenomonadales	Sporomusaceae	Anaerosporomusa		1587	0.0117954
Bacteria	Firmicutes	Negativicutes	Selenomonadales	Sporomusaceae	Anaerosporomusa	Anaerosporomusa subterranea	1587	0.0117954
Bacteria	Firmicutes	Negativicutes	Selenomonadales	Sporomusaceae	Pelosinus		1907	0.0141738
Bacteria	Firmicutes	Negativicutes	Selenomonadales	Sporomusaceae	Propionispora		2619	0.0194658
Bacteria	Firmicutes	Negativicutes	Selenomonadales	Sporomusaceae	Propionispora	Propionispora sp. 2/2-37	1677	0.0124643
Bacteria	Firmicutes	Negativicutes	Selenomonadales	Sporomusaceae	Sporolituus		3178	0.0236205
Bacteria	Firmicutes	Negativicutes	Selenomonadales	Sporomusaceae	Sporolituus	Sporolituus thermophilus	3178	0.0236205
Bacteria	Firmicutes	Negativicutes	Selenomonadales	Sporomusaceae	Sporomusa		3744	0.0278273
Bacteria	Firmicutes	Negativicutes	Selenomonadales	Sporomusaceae	Sporomusa	Sporomusa acidovorans	1700	0.0126353
Bacteria	Firmicutes	Negativicutes	Selenomonadales	Sporomusaceae	Thermosinus		2938	0.0218367
Bacteria	Firmicutes	Negativicutes	Selenomonadales	Sporomusaceae	Thermosinus	Thermosinus carboxydivorans	2938	0.0218367
Bacteria	Firmicutes	Negativicutes	Veillonellales				6335	0.047085
Bacteria	Firmicutes	Negativicutes	Veillonellales	Veillonellaceae			6335	0.047085
Bacteria	Firmicutes	Negativicutes	Veillonellales	Veillonellaceae	Megasphaera		2324	0.0172732
Bacteria	Firmicutes	Negativicutes	Veillonellales	Veillonellaceae	Veillonella		1863	0.0138468
Bacteria	Firmicutes	Tissierellia					6192	0.0460221
Bacteria	Firmicutes	Tissierellia	Tissierellales				3437	0.0255456
Bacteria	Firmicutes	Tissierellia	Tissierellales	Peptoniphilaceae			2533	0.0188266
Bacteria	Firmicutes	Tissierellia	Tissierellales	Peptoniphilaceae	Peptoniphilus		1303	0.00968457
Bacteria	Firmicutes	Tissierellia	unclassified Tissierellia				2724	0.0202462
Bacteria	Firmicutes	unclassified Firmicutes sensu stricto					5006	0.0372072
Bacteria	Firmicutes	unclassified Firmicutes sensu stricto	unclassified Firmicutes sensu stricto (miscellaneous)				4809	0.035743
Bacteria	Firmicutes	unclassified Firmicutes sensu stricto	unclassified Firmicutes sensu stricto (miscellaneous)			Firmicutes bacterium ML8_F2	1916	0.0142407
Bacteria	Tenericutes						1315	0.00977376
Bacteria	unclassified Terrabacteria group						29329	0.217988
Bacteria	unclassified Terrabacteria group				Thermobaculum		29329	0.217988
Bacteria	unclassified Terrabacteria group				Thermobaculum	Thermobaculum terrenum	29238	0.217312
Bacteria	Thermodesulfobacteria <phylum>						27647	0.205487
Bacteria	Thermodesulfobacteria <phylum>	Thermodesulfobacteria					27647	0.205487
Bacteria	Thermodesulfobacteria <phylum>	Thermodesulfobacteria	Thermodesulfobacteriales				27647	0.205487
Bacteria	Thermodesulfobacteria <phylum>	Thermodesulfobacteria	Thermodesulfobacteriales	Thermodesulfobacteriaceae			27647	0.205487
Bacteria	Thermodesulfobacteria <phylum>	Thermodesulfobacteria	Thermodesulfobacteriales	Thermodesulfobacteriaceae	Caldimicrobium		2112	0.0156975
Bacteria	Thermodesulfobacteria <phylum>	Thermodesulfobacteria	Thermodesulfobacteriales	Thermodesulfobacteriaceae	Caldimicrobium	Caldimicrobium thiodismutans	2112	0.0156975
Bacteria	Thermodesulfobacteria <phylum>	Thermodesulfobacteria	Thermodesulfobacteriales	Thermodesulfobacteriaceae	Thermodesulfatator		9188	0.0682899
Bacteria	Thermodesulfobacteria <phylum>	Thermodesulfobacteria	Thermodesulfobacteriales	Thermodesulfobacteriaceae	Thermodesulfatator	Thermodesulfatator atlanticus	2688	0.0199786
[truncated: 356 more rows]

## Sheet: Species
Supplementary Table 2. Taxonomic classification of metagenomic reads at the species level.
Domain	Phylum	Class	Order	Family	Genus	Species	read count	% of total reads
Bacteria	Acidobacteria	environmental samples <Acidobacteria>				uncultured Acidobacteria bacterium	1330399	9.88821
Archaea	Thaumarchaeota	unclassified Thaumarchaeota			Candidatus Caldiarchaeum	Candidatus Caldiarchaeum subterraneum	490447	3.64525
Bacteria	Acidobacteria	Blastocatellia			Pyrinomonas	Pyrinomonas methylaliphatogenes	470674	3.49829
Bacteria	Chloroflexi	unclassified Chloroflexi	unclassified Chloroflexi (miscellaneous)			Chloroflexi bacterium RBG_16_64_32	297027	2.20766
Bacteria	Acidobacteria	Blastocatellia			Chloracidobacterium	Chloracidobacterium thermophilum	208253	1.54784
Bacteria	Acidobacteria	unclassified Acidobacteria	unclassified Acidobacteria (miscellaneous)			Acidobacteria bacterium 13_1_20CM_3_53_8	173266	1.2878
Bacteria	Chloroflexi	Dehalococcoidia	unclassified Dehalococcoidia			Dehalococcoidia bacterium SM23_28_2	170704	1.26876
Bacteria	Armatimonadetes	unclassified Armatimonadetes				Armatimonadetes bacterium CSP1-3	163494	1.21517
Bacteria	Chloroflexi	Thermomicrobia	Thermomicrobiales	Thermomicrobiaceae	Thermomicrobium	Thermomicrobium roseum	154530	1.14855
Bacteria	Chloroflexi	unclassified Chloroflexi	unclassified Chloroflexi (miscellaneous)			Chloroflexi bacterium RBG_16_68_14	144208	1.07183
Bacteria	Armatimonadetes	unclassified Armatimonadetes				Armatimonadetes bacterium 13_1_40CM_3_65_7	106262	0.789794
Bacteria	Armatimonadetes	unclassified Armatimonadetes				Armatimonadetes bacterium 13_1_40CM_64_14	95772	0.711827
Bacteria	Armatimonadetes	unclassified Armatimonadetes				Armatimonadetes bacterium DC	95496	0.709775
Bacteria	Bacteroidetes		Bacteroidetes Order II. Incertae sedis	Rhodothermaceae	Rhodothermus	Rhodothermus marinus	94935	0.705606
Bacteria	Armatimonadetes	unclassified Armatimonadetes				Armatimonadetes bacterium RBG_19FT_COMBO_69_19	93074	0.691774
unclassified sequences	environmental samples <unclassified>	prokaryotic environmental samples				uncultured prokaryote	91357	0.679012
Bacteria	Armatimonadetes	unclassified Armatimonadetes				Armatimonadetes bacterium RBG_16_67_12	81320	0.604412
Bacteria	Chloroflexi	Dehalococcoidia	unclassified Dehalococcoidia			Dehalococcoidia bacterium DG_22	76687	0.569977
Bacteria	Chloroflexi	Thermomicrobia	unclassified Thermomicrobia		Thermorudis	Thermorudis peleae	76526	0.568781
Bacteria	Chloroflexi	Dehalococcoidia	unclassified Dehalococcoidia			Dehalococcoidia bacterium SM23_28_1	60581	0.450269
Bacteria	Chloroflexi	Thermomicrobia	Sphaerobacterales	Sphaerobacteraceae	Sphaerobacter	Sphaerobacter thermophilus	57593	0.428061
Bacteria	Acidobacteria	unclassified Acidobacteria	unclassified Acidobacteria (miscellaneous)			Acidobacteria bacterium RIFCSPLOWO2_12_FULL_60_22	54249	0.403207
Bacteria	Acidobacteria	unclassified Acidobacteria	unclassified Acidobacteria (miscellaneous)			Acidobacteria bacterium 13_1_40CM_3_55_6	53611	0.398465
Bacteria	environmental samples <Bacteria>					uncultured bacterium	52057	0.386914
Bacteria	Acidobacteria	unclassified Acidobacteria	unclassified Acidobacteria (miscellaneous)			Acidobacteria bacterium RIFCSPLOWO2_02_FULL_61_28	51039	0.379348
Bacteria	Acidobacteria	Solibacteres	Solibacterales	Solibacteraceae	Candidatus Solibacter	Candidatus Solibacter usitatus	49842	0.370451
Bacteria	Bacteroidetes		Bacteroidetes Order II. Incertae sedis	Rhodothermaceae	Rhodothermus	Rhodothermus profundi	49700	0.369396
Bacteria	Chloroflexi	Chloroflexia	Chloroflexales	Chloroflexineae	Chloroflexaceae	Chloroflexus	45264	0.336425
Bacteria	Chloroflexi	Chloroflexia	Chloroflexales	Roseiflexineae	Roseiflexaceae	Roseiflexus	41936	0.31169
Bacteria	Acidobacteria	unclassified Acidobacteria	unclassified Acidobacteria (miscellaneous)			Acidobacteria bacterium 13_1_40CM_56_16	41840	0.310976
Bacteria	unclassified Bacteria	Bacteria candidate phyla	Candidatus Dadabacteria			Candidatus Dadabacteria bacterium CSP1-2	40093	0.297992
Bacteria	Chloroflexi	Ardenticatenia	Ardenticatenales	Ardenticatenaceae	Ardenticatena	Ardenticatena maritima	37003	0.275025
Bacteria	Chlorobi	unclassified Chlorobi				Chlorobi bacterium NICIL-2	36772	0.273308
Bacteria	Armatimonadetes	unclassified Armatimonadetes				Armatimonadetes bacterium CG2_30_66_41	35690	0.265266
Bacteria	Acidobacteria	unclassified Acidobacteria	unclassified Acidobacteria (miscellaneous)			Acidobacteria bacterium RIFCSPLOWO2_02_FULL_67_36	35282	0.262234
Bacteria	Acidobacteria	unclassified Acidobacteria	unclassified Acidobacteria (miscellaneous)			Acidobacteria bacterium OLB17	33065	0.245756
Bacteria	Firmicutes	Clostridia	Clostridiales	Clostridiales Family XVII. Incertae Sedis	Thermaerobacter	Thermaerobacter subterraneus	31672	0.235403
Bacteria	Acidobacteria	unclassified Acidobacteria	unclassified Acidobacteria (miscellaneous)			Acidobacteria bacterium 13_1_40CM_4_58_4	30995	0.230371
Bacteria	Acidobacteria	unclassified Acidobacteria	unclassified Acidobacteria (miscellaneous)			Acidobacteria bacterium RIFCSPHIGHO2_02_FULL_67_57	29712	0.220835
Bacteria	Acidobacteria	unclassified Acidobacteria	unclassified Acidobacteria (miscellaneous)			Acidobacteria bacterium RIFCSPLOWO2_02_FULL_59_13	29679	0.22059
Bacteria	unclassified Terrabacteria group				Thermobaculum	Thermobaculum terrenum	29238	0.217312
Bacteria	unclassified Bacteria	Bacteria candidate phyla	Candidatus Handelsmanbacteria			Candidatus Handelsmanbacteria bacterium RIFCSPLOWO2_12_FULL_64_10	29194	0.216985
Bacteria	Candidatus Kryptonia				Candidatus Kryptonium	Candidatus Kryptonium thompsoni	29163	0.216754
Bacteria	Armatimonadetes	unclassified Armatimonadetes				Armatimonadetes bacterium CG2_30_59_28	29153	0.21668
Bacteria	unclassified Bacteria	Bacteria candidate phyla	candidate division NC10	unclassified candidate division NC10		candidate division NC10 bacterium CSP1-5	28894	0.214755
Bacteria	Actinobacteria	Thermoleophilia	Thermoleophilales	Thermoleophilaceae	Thermoleophilum	Thermoleophilum album	28621	0.212726
Bacteria	unclassified Bacteria	Bacteria candidate phyla	candidate division NC10	unclassified candidate division NC10		candidate division NC10 bacterium RIFCSPLOWO2_02_FULL_66_22	28200	0.209597
Bacteria	Candidatus Kryptonia				Candidatus Kryptobacter	Candidatus Kryptobacter tengchongensis	27654	0.205539
Bacteria	Firmicutes	Clostridia	Thermoanaerobacterales	Thermoanaerobacteraceae	Moorella group	Moorella	26392	0.196159
Bacteria	Acidobacteria	unclassified Acidobacteria	unclassified Acidobacteria (miscellaneous)			Acidobacteria bacterium 13_2_20CM_58_27	25892	0.192443
Bacteria	unclassified Bacteria	unclassified Bacteria (miscellaneous)				bacterium JKG1	25717	0.191142
Bacteria	Armatimonadetes	Chthonomonadetes	Chthonomonadales	Chthonomonadaceae	Chthonomonas	Chthonomonas calidirosea	25376	0.188608
Bacteria	Firmicutes	Limnochordia	Limnochordales	Limnochordaceae	Limnochorda	Limnochorda pilosa	25040	0.18611
Bacteria	Acidobacteria	unclassified Acidobacteria	unclassified Acidobacteria (miscellaneous)			Acidobacteria bacterium RIFCSPHIGHO2_01_FULL_67_28	24963	0.185538
Bacteria	Candidatus Kryptonia				Candidatus Chrysopegis	Candidatus Chrysopegis kryptomonas	24649	0.183204
Bacteria	unclassified Bacteria	Bacteria candidate phyla	Candidatus Rokubacteria			Candidatus Rokubacteria bacterium CSP1-6	24291	0.180543
Bacteria	Armatimonadetes	unclassified Armatimonadetes				Armatimonadetes bacterium GBS	23687	0.176054
Bacteria	Chloroflexi	Chloroflexia	Chloroflexales	Roseiflexineae	Roseiflexaceae	Roseiflexus	22918	0.170338
Bacteria	Chloroflexi	Thermomicrobia	Sphaerobacterales	Sphaerobacteraceae	Nitrolancea	Nitrolancea hollandica	22649	0.168339
Bacteria	Firmicutes	Clostridia	Clostridiales	Clostridiales Family XVII. Incertae Sedis	Thermaerobacter	Thermaerobacter marianensis	22634	0.168228
Bacteria	Chloroflexi	Ktedonobacteria	Thermogemmatisporales	Thermogemmatisporaceae	Thermogemmatispora	Thermogemmatispora carboxidivorans	22034	0.163768
Bacteria	Acidobacteria	unclassified Acidobacteria	unclassified Acidobacteria (miscellaneous)			Acidobacteria bacterium 13_1_40CM_65_14	21745	0.16162
Bacteria	Chloroflexi	Caldilineae	Caldilineales	Caldilineaceae	Litorilinea	Litorilinea aerophila	21724	0.161464
Bacteria	Acidobacteria	unclassified Acidobacteria	unclassified Acidobacteria (miscellaneous)			Acidobacteria bacterium RIFCSPLOWO2_12_FULL_54_10	21369	0.158825
Bacteria	Acidobacteria	unclassified Acidobacteria	unclassified Acidobacteria (miscellaneous)			Acidobacteria bacterium RIFCSPLOWO2_02_FULL_64_15	21098	0.156811
Bacteria	unclassified Bacteria	Bacteria candidate phyla	Candidatus Acetothermia		Candidatus Acetothermum	Candidatus Acetothermus autotrophicum	21080	0.156677
Bacteria	Chloroflexi	Caldilineae	Caldilineales	Caldilineaceae	Caldilinea	Caldilinea aerophila	20721	0.154009
Bacteria	unclassified Bacteria	unclassified Bacteria (miscellaneous)				bacterium SCGC AG-212-C10	20684	0.153734
Bacteria	Acidobacteria	unclassified Acidobacteria	Acidobacteria subdivision 23		Thermoanaerobaculum	Thermoanaerobaculum aquaticum	20590	0.153035
Archaea	Thaumarchaeota	Nitrososphaeria	Nitrososphaerales	Nitrososphaeraceae	Nitrososphaera	Candidatus Nitrososphaera gargensis	20498	0.152352
Bacteria	Actinobacteria	unclassified Actinobacteria				Actinobacteria bacterium RBG_19FT_COMBO_70_19	19993	0.148598
Bacteria	Chloroflexi	Chloroflexia	Chloroflexales	Roseiflexineae	Roseiflexaceae	Roseiflexus	19007	0.14127
Bacteria	Acidobacteria	unclassified Acidobacteria	Acidobacteria subdivision 6			Acidobacteria bacterium DSM 100886	18679	0.138832
Bacteria	Firmicutes	Clostridia	Thermoanaerobacterales	Thermoanaerobacteraceae	Desulfovirgula	Desulfovirgula thermocuniculi	18477	0.137331
Bacteria	unclassified Bacteria	Bacteria candidate phyla	Candidatus Rokubacteria			Candidatus Rokubacteria bacterium 13_1_40CM_69_27	18458	0.137189
Bacteria	Actinobacteria	Rubrobacteria	Rubrobacterales	Rubrobacteraceae	Rubrobacter	Rubrobacter xylanophilus	18199	0.135264
Bacteria	Acidobacteria	Solibacteres	Solibacterales	unclassified Solibacterales	Bryobacter	Bryobacter aggregatus	18095	0.134491
Bacteria	Acidobacteria	unclassified Acidobacteria	unclassified Acidobacteria (miscellaneous)			Acidobacteria bacterium RIFCSPLOWO2_12_FULL_59_11	18016	0.133904
Bacteria	Acidobacteria	Acidobacteriia	Acidobacteriales	Acidobacteriaceae	unclassified Acidobacteriaceae	Acidobacteriaceae bacterium KBS 96	17914	0.133146
Bacteria	Deinococcus-Thermus	Deinococci	Thermales	Thermaceae	Marinithermus	Marinithermus hydrothermalis	17788	0.13221
Bacteria	unclassified Bacteria	Bacteria candidate phyla	candidate division NC10		Candidatus Methylomirabilis	Candidatus Methylomirabilis oxyfera	17787	0.132202
Bacteria	Acidobacteria	unclassified Acidobacteria	unclassified Acidobacteria (miscellaneous)			Acidobacteria bacterium RIFCSPLOWO2_12_FULL_67_14b	17659	0.131251
Bacteria	Acidobacteria	Acidobacteriia	Acidobacteriales	Acidobacteriaceae	Candidatus Koribacter	Candidatus Koribacter versatilis	17349	0.128947
Bacteria	Candidatus Tectomicrobia				Candidatus Entotheonella	Candidatus Entotheonella sp. TSY2	17075	0.12691
Bacteria	unclassified Bacteria	Bacteria candidate phyla	Candidatus Rokubacteria			Candidatus Rokubacteria bacterium GWC2_70_16	16867	0.125364
Bacteria	Proteobacteria	Deltaproteobacteria	unclassified Deltaproteobacteria	unclassified Deltaproteobacteria (miscellaneous)		Deltaproteobacteria bacterium RIFCSPLOWO2_12_FULL_60_19	16783	0.12474
Bacteria	Gemmatimonadetes	Gemmatimonadetes <class>	Gemmatimonadales	Gemmatimonadaceae	Gemmatimonas	Gemmatimonas sp. SM23_52	16654	0.123781
Bacteria	Chloroflexi	Ktedonobacteria	Thermogemmatisporales	Thermogemmatisporaceae	Thermogemmatispora	Thermogemmatispora onikobensis	16350	0.121522
Bacteria	Acidobacteria	unclassified Acidobacteria	unclassified Acidobacteria (miscellaneous)			Acidobacteria bacterium SCN 69-37	16178	0.120243
Bacteria	Candidatus Tectomicrobia				Candidatus Entotheonella	Candidatus Entotheonella sp. TSY1	16049	0.119284
Bacteria	Acidobacteria	unclassified Acidobacteria	unclassified Acidobacteria (miscellaneous)			Acidobacteria bacterium RIFCSPLOWO2_02_FULL_68_18	16021	0.119076
Bacteria	unclassified Bacteria	Bacteria candidate phyla	Candidatus Acetothermia		environmental samples <Acetothermia>	uncultured Acetothermia bacterium	15758	0.117122
Bacteria	Chloroflexi	unclassified Chloroflexi	unclassified Chloroflexi (miscellaneous)			Chloroflexi bacterium RBG_13_54_9	15568	0.115709
Bacteria	Chloroflexi	unclassified Chloroflexi	unclassified Chloroflexi (miscellaneous)			Chloroflexi bacterium 54-19	15397	0.114438
Bacteria	Acidobacteria	Acidobacteriia	Acidobacteriales	Acidobacteriaceae	Acidobacterium	Acidobacterium ailaaui	15228	0.113182
Bacteria	Chloroflexi	Anaerolineae	unclassified Anaerolineae			Anaerolineae bacterium SM23_84	14943	0.111064
Bacteria	unclassified Bacteria				Candidatus Kapabacteria	Candidatus Kapabacteria sp. 59-99	14892	0.110685
Bacteria	Chloroflexi	Dehalococcoidia	unclassified Dehalococcoidia			Dehalococcoidia bacterium DG_18	14774	0.109808
Bacteria	Acidobacteria	unclassified Acidobacteria	unclassified Acidobacteria (miscellaneous)			Acidobacteria bacterium RIFCSPLOWO2_02_FULL_67_21	14658	0.108946
Bacteria	Acidobacteria	Acidobacteriia	Acidobacteriales	unclassified Acidobacteriales		Acidobacteriales bacterium 13_2_20CM_55_8	14560	0.108217
Bacteria	Nitrospinae	unclassified Nitrospinae				Nitrospinae bacterium RIFCSPLOWO2_12_FULL_45_22	14553	0.108165
Archaea	Thaumarchaeota	Nitrososphaeria	Nitrososphaerales	Nitrososphaeraceae	Nitrososphaera	Candidatus Nitrososphaera evergladensis	14235	0.105802
Bacteria	Proteobacteria	Deltaproteobacteria	unclassified Deltaproteobacteria	unclassified Deltaproteobacteria (miscellaneous)		Deltaproteobacteria bacterium GWA2_57_13	14085	0.104687
Bacteria	Acidobacteria	unclassified Acidobacteria	unclassified Acidobacteria (miscellaneous)			Acidobacteria bacterium 13_1_40CM_2_60_7	13782	0.102435
Bacteria	Acidobacteria	unclassified Acidobacteria	unclassified Acidobacteria (miscellaneous)			Acidobacteria bacterium RIFCSPLOWO2_02_FULL_60_20	13664	0.101558
Bacteria	Firmicutes	Clostridia	Clostridiales	Symbiobacteriaceae	Symbiobacterium	Symbiobacterium thermophilum	13649	0.101446
Bacteria	Acidobacteria	unclassified Acidobacteria	unclassified Acidobacteria (miscellaneous)			Acidobacteria bacterium 13_1_20CM_2_60_10	13496	0.100309
Bacteria	Deinococcus-Thermus	Deinococci	Thermales	Thermaceae	Thermus	Thermus thermophilus	13460	0.100042
Bacteria	Acidobacteria	unclassified Acidobacteria	unclassified Acidobacteria (miscellaneous)			Acidobacteria bacterium RIFCSPLOWO2_02_FULL_65_29	13390	0.0995214
Bacteria	unclassified Bacteria	Bacteria candidate phyla	Candidatus Acetothermia	unclassified Acetothermia		Acetothermia bacterium 64_32	12852	0.0955227
Bacteria	unclassified Bacteria	Bacteria candidate phyla	Candidatus Rokubacteria			Candidatus Rokubacteria bacterium GWA2_70_23	12840	0.0954335
Bacteria	Firmicutes	Clostridia	Thermoanaerobacterales	Thermoanaerobacteraceae	Moorella group	Ammonifex	12824	0.0953146
Bacteria	Firmicutes	Clostridia	Thermoanaerobacterales	Thermoanaerobacteraceae	Moorella group	Ammonifex	12824	0.0953146
Bacteria	Acidobacteria	unclassified Acidobacteria	unclassified Acidobacteria (miscellaneous)			Acidobacteria bacterium RIFCSPHIGHO2_12_FULL_67_30	12762	0.0948538
Bacteria	Acidobacteria	unclassified Acidobacteria	unclassified Acidobacteria (miscellaneous)			Acidobacteria bacterium 13_2_20CM_57_17	12525	0.0930923
Bacteria	Firmicutes	Clostridia	Thermoanaerobacterales	Thermoanaerobacteraceae	Thermanaeromonas	Thermanaeromonas toyohensis	12467	0.0926612
Archaea	Crenarchaeota	unclassified Crenarchaeota	Candidatus Nitrosocaldus		Candidatus Nitrosocaldus	uncultured Candidatus Nitrosocaldus sp.	12402	0.0921781
Bacteria	Acidobacteria	unclassified Acidobacteria	unclassified Acidobacteria (miscellaneous)			Acidobacteria bacterium 13_1_40CM_2_68_5	12331	0.0916503
Bacteria	Acidobacteria	unclassified Acidobacteria	unclassified Acidobacteria (miscellaneous)			Acidobacteria bacterium 13_1_20CM_4_56_7	12276	0.0912416
Bacteria	Armatimonadetes	unclassified Armatimonadetes				Armatimonadetes bacterium GXS	12222	0.0908402
Bacteria	unclassified Bacteria	Bacteria candidate phyla	Candidatus Rokubacteria			Candidatus Rokubacteria bacterium GWA2_73_35	12165	0.0904165
Bacteria	Deinococcus-Thermus	Deinococci	Thermales	Thermaceae	Thermus	Thermus scotoductus	11917	0.0885733
Bacteria	Acidobacteria	unclassified Acidobacteria	unclassified Acidobacteria (miscellaneous)			Acidobacteria bacterium 13_1_20CM_58_21	11696	0.0869307
Bacteria	Proteobacteria	Deltaproteobacteria	unclassified Deltaproteobacteria		Deferrisoma	Deferrisoma camini	11372	0.0845226
Bacteria	Chloroflexi	Ktedonobacteria	Ktedonobacterales	Ktedonobacteraceae	Ktedonobacter	Ktedonobacter racemifer	11361	0.0844408
Bacteria	Acidobacteria	unclassified Acidobacteria	unclassified Acidobacteria (miscellaneous)			Acidobacteria bacterium RBG_16_70_10	11103	0.0825232
Bacteria	Chloroflexi	Anaerolineae	Anaerolineales	Anaerolineaceae	Thermanaerothrix	Thermanaerothrix daxensis	11047	0.082107
Bacteria	Deinococcus-Thermus	Deinococci	Thermales	Thermaceae	Thermus	Thermus igniterrae	10959	0.0814529
Bacteria	Acidobacteria	unclassified Acidobacteria	unclassified Acidobacteria (miscellaneous)			Acidobacteria bacterium 13_1_40CM_4_61_5	10789	0.0801894
Bacteria	Acidobacteria	Acidobacteriia	Acidobacteriales	Acidobacteriaceae	unclassified Acidobacteriaceae	Acidobacteriaceae bacterium URHE0068	10705	0.0795651
Bacteria	Chloroflexi	Anaerolineae	unclassified Anaerolineae			Anaerolineae bacterium CG2_30_64_16	10645	0.0791191
Bacteria	unclassified Bacteria	Bacteria candidate phyla	Candidatus Rokubacteria			Candidatus Rokubacteria bacterium 13_1_40CM_68_15	10480	0.0778928
Bacteria	unclassified Bacteria	Bacteria candidate phyla	Candidatus Eisenbacteria			Candidatus Eisenbacteria bacterium RBG_16_71_46	10463	0.0777664
Archaea	Thaumarchaeota	Nitrososphaeria	Nitrososphaerales	Nitrososphaeraceae	Nitrososphaera	Nitrososphaera viennensis	10443	0.0776178
Bacteria	Deinococcus-Thermus	Deinococci	Thermales	Thermaceae	Meiothermus	Meiothermus chliarophilus	10417	0.0774245
Bacteria	Deinococcus-Thermus	Deinococci	Thermales	Thermaceae	Meiothermus	Meiothermus rufus	10332	0.0767927
Bacteria	Bacteroidetes		Bacteroidetes Order II. Incertae sedis	Rhodothermaceae	unclassified Rhodothermaceae	Rhodothermaceae bacterium RA	10289	0.0764731
Bacteria	Cyanobacteria	unclassified Cyanobacteria				Cyanobacteria bacterium 13_1_40CM_2_61_4	10244	0.0761387
Bacteria	Acidobacteria	unclassified Acidobacteria	unclassified Acidobacteria (miscellaneous)			Acidobacteria bacterium RBG_13_68_16	10219	0.0759529
Bacteria	Acidobacteria	unclassified Acidobacteria	unclassified Acidobacteria (miscellaneous)			Acidobacteria bacterium 13_1_40CM_2_56_5	10160	0.0755144
Bacteria	Proteobacteria	Deltaproteobacteria	Myxococcales	Polyangiaceae	Sorangium	Sorangium cellulosum	10148	0.0754252
Bacteria	Chloroflexi	unclassified Chloroflexi			Kouleothrix	Kouleothrix aurantiaca	10133	0.0753137
Bacteria	Chloroflexi	unclassified Chloroflexi	unclassified Chloroflexi (miscellaneous)			Chloroflexi bacterium 13_1_40CM_4_68_4	10006	0.0743697
Bacteria	unclassified Bacteria	Bacteria candidate phyla	Candidatus Fraserbacteria			Candidatus Fraserbacteria bacterium RBG_16_55_9	9978	0.0741616
Bacteria	Firmicutes	Bacilli	Bacillales	Alicyclobacillaceae	Kyrpidia	Kyrpidia tusciae	9937	0.0738569
Bacteria	Gemmatimonadetes	Gemmatimonadetes <class>	Gemmatimonadales	Gemmatimonadaceae	Gemmatirosa	Gemmatirosa kalamazoonesis	9858	0.0732697
Bacteria	Proteobacteria	Deltaproteobacteria	unclassified Deltaproteobacteria	unclassified Deltaproteobacteria (miscellaneous)		Deltaproteobacteria bacterium RIFCSPLOWO2_02_56_12	9723	0.0722663
Bacteria	Proteobacteria	Deltaproteobacteria	unclassified Deltaproteobacteria	unclassified Deltaproteobacteria (miscellaneous)		Deltaproteobacteria bacterium RIFCSPLOWO2_12_FULL_57_22	9697	0.0720731
Bacteria	Proteobacteria	Deltaproteobacteria	Syntrophobacterales	Syntrophobacteraceae	Thermodesulforhabdus	Thermodesulforhabdus norvegica	9633	0.0715974
Bacteria	Chloroflexi	unclassified Chloroflexi	unclassified Chloroflexi (miscellaneous)			Chloroflexi bacterium RBG_13_53_26	9619	0.0714934
Bacteria	Acidobacteria	unclassified Acidobacteria	unclassified Acidobacteria (miscellaneous)			Acidobacteria bacterium 13_2_20CM_2_66_4	9482	0.0704751
Bacteria	Chloroflexi	Chloroflexia	Chloroflexales	Chloroflexineae	Chloroflexaceae	Chloroflexus	9363	0.0695906
Bacteria	Firmicutes	Clostridia	Clostridiales	unclassified Clostridiales	unclassified Clostridiales (miscellaneous)	Clostridiales bacterium PH28_bin88	9286	0.0690183
Bacteria	Proteobacteria	Deltaproteobacteria	unclassified Deltaproteobacteria	unclassified Deltaproteobacteria (miscellaneous)		Deltaproteobacteria bacterium SM23_61	9266	0.0688697
Bacteria	Acidobacteria	unclassified Acidobacteria	unclassified Acidobacteria (miscellaneous)			Acidobacteria bacterium 13_2_20CM_2_57_6	9166	0.0681264
Bacteria	Firmicutes	Clostridia	Thermoanaerobacterales	Thermoanaerobacteraceae	Moorella group	Moorella	9144	0.0679629
Bacteria	Acidobacteria	Acidobacteriia	Acidobacteriales	unclassified Acidobacteriales		Acidobacteriales bacterium 13_2_20CM_2_55_5	9143	0.0679555
Bacteria	Deinococcus-Thermus	Deinococci	Thermales	Thermaceae	Thermus	Thermus oshimai	9071	0.0674203
Bacteria	Acidobacteria	unclassified Acidobacteria	unclassified Acidobacteria (miscellaneous)			Acidobacteria bacterium 13_2_20CM_57_7	8965	0.0666325
Bacteria	unclassified Bacteria	Bacteria candidate phyla	candidate division NC10	unclassified candidate division NC10		candidate division NC10 bacterium RIFCSPLOWO2_12_FULL_66_18	8944	0.0664764
Bacteria	unclassified Bacteria	Bacteria candidate phyla	Candidatus Rokubacteria			Candidatus Rokubacteria bacterium 13_2_20CM_69_15_1	8940	0.0664467
Bacteria	unclassified Bacteria	Bacteria candidate phyla	Candidatus Fischerbacteria			Candidatus Fischerbacteria bacterium RBG_13_37_8	8892	0.0660899
Bacteria	Candidatus Latescibacteria				unclassified Candidatus Latescibacteria	Latescibacteria bacterium DG_63	8873	0.0659487
Bacteria	Deinococcus-Thermus	Deinococci	Thermales	Thermaceae	Thermus	Thermus antranikianii	8812	0.0654953
Bacteria	Chloroflexi	unclassified Chloroflexi	unclassified Chloroflexi (miscellaneous)			Chloroflexi bacterium RBG_13_52_14	8810	0.0654805
Bacteria	Acidobacteria	Acidobacteriia	Acidobacteriales	unclassified Acidobacteriales		Acidobacteriales bacterium 13_1_40CM_3_55_5	8721	0.064819
Bacteria	unclassified Bacteria	Bacteria candidate phyla	Candidatus Aminicenantes	unclassified Aminicenantes		Candidatus Aminicenantes bacterium RBG_16_63_16	8630	0.0641426
Bacteria	Firmicutes	Bacilli	Bacillales	Paenibacillaceae	Aneurinibacillus group	Aneurinibacillus	8580	0.063771
Bacteria	Gemmatimonadetes	Gemmatimonadetes <class>	Gemmatimonadales	Gemmatimonadaceae	Gemmatimonas	Gemmatimonas sp. SG8_28	8516	0.0632953
Bacteria	Ignavibacteriae	Ignavibacteria	unclassified Ignavibacteria			Ignavibacteria bacterium 13_1_40CM_2_61_4	8508	0.0632358
Bacteria	Chloroflexi	unclassified Chloroflexi	unclassified Chloroflexi (miscellaneous)			Chloroflexi bacterium RBG_13_60_13	8434	0.0626858
Bacteria	Chloroflexi	unclassified Chloroflexi	unclassified Chloroflexi (miscellaneous)			Chloroflexi bacterium RBG_16_60_22	8401	0.0624406
Bacteria	Firmicutes	Clostridia	Thermoanaerobacterales	Thermoanaerobacteraceae	Thermacetogenium	Thermacetogenium phaeum	8375	0.0622473
Bacteria	Chloroflexi	Chloroflexia	Chloroflexales	Chloroflexineae	Chloroflexaceae	Chloroflexus	8304	0.0617196
Bacteria	Chloroflexi	Chloroflexia	Chloroflexales	Chloroflexineae	Chloroflexaceae	Chloroflexus	8296	0.0616601
Bacteria	Planctomycetes	Planctomycetia	Planctomycetales	environmental samples <Planctomycetales>		uncultured planctomycete	8279	0.0615338
Bacteria	Firmicutes	Bacilli	Bacillales	Bacillaceae	Hydrogenibacillus	Hydrogenibacillus schlegelii	8257	0.0613703
Bacteria	unclassified Bacteria	Bacteria candidate phyla	Candidatus Dadabacteria			Candidatus Dadabacteria bacterium RIFCSPHIGHO2_12_FULL_53_21	8219	0.0610878
Bacteria	Chloroflexi	Ktedonobacteria	Ktedonobacterales	Ktedonobacteraceae	Ktedonobacter	Ktedonobacter sp. 13_2_20CM_53_11	8201	0.0609541
Bacteria	unclassified Bacteria	Bacteria candidate phyla	Candidatus Rokubacteria			Candidatus Rokubacteria bacterium RIFCSPLOWO2_02_FULL_68_19	8167	0.0607013
Bacteria	Actinobacteria	unclassified Actinobacteria				Actinobacteria bacterium RBG_13_63_9	8139	0.0604932
Bacteria	Deinococcus-Thermus	Deinococci	Thermales	Thermaceae	Thermus	Thermus filiformis	8118	0.0603372
Bacteria	Chloroflexi	Dehalococcoidia	unclassified Dehalococcoidia			Dehalococcoidia bacterium CG2_30_46_19	8101	0.0602108
Bacteria	Chloroflexi	Anaerolineae	Anaerolineales	Anaerolineaceae	Anaerolinea	Anaerolinea thermolimosa	8073	0.0600027
Bacteria	Acidobacteria	Acidobacteriia	Acidobacteriales	Acidobacteriaceae	Silvibacterium	Silvibacterium bohemicum	8070	0.0599804
Bacteria	Chloroflexi	unclassified Chloroflexi	unclassified Chloroflexi (miscellaneous)			Chloroflexi bacterium RBG_16_63_12	8066	0.0599507
Bacteria	Ignavibacteriae	Ignavibacteria	unclassified Ignavibacteria			Ignavibacteria bacterium GWA2_35_8	8057	0.0598838
Bacteria	Thermodesulfobacteria <phylum>	Thermodesulfobacteria	Thermodesulfobacteriales	Thermodesulfobacteriaceae	Thermosulfurimonas	Thermosulfurimonas dismutans	8041	0.0597649
Bacteria	Chloroflexi	unclassified Chloroflexi	unclassified Chloroflexi (miscellaneous)			Chloroflexi bacterium GWC2_73_18	7908	0.0587763
Bacteria	Chloroflexi	Chloroflexia	Chloroflexales	Chloroflexineae	Chloroflexaceae	Chloroflexus	7896	0.0586871
Bacteria	Acidobacteria	unclassified Acidobacteria	unclassified Acidobacteria (miscellaneous)			Acidobacteria bacterium 13_1_40CM_3_56_11	7891	0.05865
Bacteria	Aquificae <phylum>	Aquificae	Aquificales	Aquificales genera incertae sedis	Thermosulfidibacter	Thermosulfidibacter takaii	7806	0.0580182
Bacteria	Acidobacteria	unclassified Acidobacteria	unclassified Acidobacteria (miscellaneous)			Acidobacteria bacterium RBG_16_64_8	7784	0.0578547
Bacteria	Chloroflexi	Anaerolineae	Anaerolineales	Anaerolineaceae	Anaerolinea	Anaerolinea thermophila	7748	0.0575871
Bacteria	Firmicutes	Clostridia	Thermoanaerobacterales	unclassified Thermoanaerobacterales		Thermoanaerobacterales bacterium 50_218	7748	0.0575871
Bacteria	Deinococcus-Thermus	Deinococci	Thermales	Thermaceae	Thermus	Thermus islandicus	7697	0.0572081
Bacteria	Planctomycetes	Planctomycetia	Planctomycetales	Planctomycetaceae	unclassified Planctomycetaceae	Planctomycetaceae bacterium SCGC AG-212-F19	7689	0.0571486
Bacteria	Chloroflexi	Dehalococcoidia	unclassified Dehalococcoidia			Dehalococcoidia bacterium CG2_30_46_9	7683	0.057104
Bacteria	Proteobacteria	Deltaproteobacteria	unclassified Deltaproteobacteria	unclassified Deltaproteobacteria (miscellaneous)		Deltaproteobacteria bacterium RBG_16_48_10	7637	0.0567621
Bacteria	Chloroflexi	unclassified Chloroflexi	unclassified Chloroflexi (miscellaneous)			Chloroflexi bacterium RBG_16_57_9	7570	0.0562641
Bacteria	Acidobacteria	unclassified Acidobacteria	unclassified Acidobacteria (miscellaneous)			Acidobacteria bacterium 13_1_20CM_2_57_8	7548	0.0561006
Bacteria	Chloroflexi	unclassified Chloroflexi	unclassified Chloroflexi (miscellaneous)			Chloroflexi bacterium RBG_16_56_11	7489	0.0556621
Bacteria	Planctomycetes	Planctomycetia	Planctomycetales	Isosphaeraceae	Paludisphaera	Paludisphaera borealis	7466	0.0554912
Bacteria	Verrucomicrobia	Verrucomicrobiae	Verrucomicrobiales	Verrucomicrobia subdivision 3	Pedosphaera	Pedosphaera parvula	7383	0.0548743
Bacteria	Chloroflexi	Anaerolineae	Anaerolineales	Anaerolineaceae	Bellilinea	Bellilinea caldifistulae	7382	0.0548668
Bacteria	unclassified Bacteria	Bacteria candidate phyla	Candidatus Dadabacteria			Candidatus Dadabacteria bacterium RBG_19FT_COMBO_40_33	7382	0.0548668
Bacteria	unclassified Bacteria	Bacteria candidate phyla	Candidatus Rokubacteria			Candidatus Rokubacteria bacterium RIFCSPHIGHO2_02_FULL_73_26	7382	0.0548668
Bacteria	Chloroflexi	Dehalococcoidia	Dehalococcoidales	Dehalococcoidaceae	Dehalococcoides	Dehalococcoides mccartyi	7325	0.0544432
Bacteria	Armatimonadetes	unclassified Armatimonadetes				Armatimonadetes bacterium 13_1_20CM_4_65_7	7324	0.0544357
Bacteria	Gemmatimonadetes	unclassified Gemmatimonadetes				Gemmatimonadetes bacterium 13_1_40CM_4_69_8	7195	0.0534769
Bacteria	Gemmatimonadetes	unclassified Gemmatimonadetes				Gemmatimonadetes bacterium SCN 70-22	7159	0.0532094
Bacteria	Firmicutes	Bacilli	Bacillales	Alicyclobacillaceae	Alicyclobacillus	Alicyclobacillus macrosporangiidus	7119	0.0529121
Bacteria	Firmicutes	Clostridia	Thermoanaerobacterales	Thermoanaerobacteraceae	Moorella group	Moorella	7107	0.0528229
Bacteria	Proteobacteria	Betaproteobacteria	unclassified Betaproteobacteria	unclassified Betaproteobacteria (miscellaneous)		Betaproteobacteria bacterium RIFCSPLOWO2_12_FULL_65_14	7083	0.0526445
Archaea	Thaumarchaeota	Nitrososphaeria	Nitrososphaerales	Nitrososphaeraceae	Candidatus Nitrosocosmicus	Candidatus Nitrocosmicus oleophilus	7082	0.0526371
Bacteria	Chloroflexi	unclassified Chloroflexi	unclassified Chloroflexi (miscellaneous)			Chloroflexi bacterium RBG_16_50_9	7071	0.0525553
Bacteria	Firmicutes	Clostridia	Clostridiales	Peptococcaceae	Candidatus Desulforudis	Candidatus Desulforudis audaxviator	7045	0.0523621
Bacteria	unclassified Bacteria	Bacteria candidate phyla	candidate division BRC1	unclassified candidate division BRC1		candidate division BRC1 bacterium SM23_51	7044	0.0523546
Bacteria	Firmicutes	Bacilli	Bacillales	Thermoactinomycetaceae	Planifilum	Planifilum fulgidum	7019	0.0521688
Bacteria	Actinobacteria	unclassified Actinobacteria				Actinobacteria bacterium 13_2_20CM_2_66_6	6954	0.0516857
Bacteria	Acidobacteria	unclassified Acidobacteria	Acidobacteria subdivision 22			Acidobacteria bacterium Mor1	6912	0.0513735
Bacteria	unclassified Bacteria				Candidatus Vecturithrix	Candidatus Vecturithrix granuli	6805	0.0505783
Bacteria	Acidobacteria	unclassified Acidobacteria	unclassified Acidobacteria (miscellaneous)			Acidobacteria bacterium 13_1_20CM_3_58_11	6776	0.0503627
Bacteria	Chloroflexi	unclassified Chloroflexi	unclassified Chloroflexi (miscellaneous)			Chloroflexi bacterium CSP1-4	6647	0.0494039
Bacteria	Aquificae <phylum>	Aquificae	Aquificales	Aquificaceae	Hydrogenivirga	Hydrogenivirga sp. 128-5-R1-1	6598	0.0490397
Bacteria	Planctomycetes	unclassified Planctomycetes				Planctomycetes bacterium RBG_16_64_12	6540	0.0486086
Bacteria	Deinococcus-Thermus	Deinococci	Thermales	Thermaceae	Meiothermus	Meiothermus silvanus	6514	0.0484154
Bacteria	Chloroflexi	unclassified Chloroflexi	unclassified Chloroflexi (miscellaneous)			Chloroflexi bacterium RBG_13_68_17	6496	0.0482816
Bacteria	unclassified Bacteria	Bacteria candidate phyla	Candidatus Rokubacteria			Candidatus Rokubacteria bacterium RIFCSPLOWO2_12_FULL_69_21	6494	0.0482668
Bacteria	Acidobacteria	unclassified Acidobacteria	unclassified Acidobacteria (miscellaneous)			Acidobacteria bacterium 13_1_40CM_2_68_10	6463	0.0480363
Bacteria	Chlorobi	unclassified Chlorobi				Chlorobi bacterium OLB6	6437	0.0478431
Bacteria	Ignavibacteriae	Ignavibacteria	unclassified Ignavibacteria			Ignavibacteria bacterium GWA2_55_11	6329	0.0470404
Bacteria	Proteobacteria	Deltaproteobacteria	unclassified Deltaproteobacteria	unclassified Deltaproteobacteria (miscellaneous)		Deltaproteobacteria bacterium RBG_16_47_11	6309	0.0468917
Bacteria	Chloroflexi	Dehalococcoidia			Dehalogenimonas	Dehalogenimonas alkenigignens	6282	0.0466911
Bacteria	Gemmatimonadetes	unclassified Gemmatimonadetes				Gemmatimonadetes bacterium GWC2_71_9	6231	0.046312
Bacteria	Firmicutes	Clostridia	Clostridiales	Clostridiaceae	Clostridium	environmental samples <Clostridium>	6213	0.0461782
Bacteria	Firmicutes	Clostridia	Clostridiales	Syntrophomonadaceae	Syntrophothermus	Syntrophothermus lipocalidus	6208	0.0461411
Bacteria	Gemmatimonadetes	Gemmatimonadetes <class>	Gemmatimonadales	Gemmatimonadaceae	Gemmatimonas	Gemmatimonas sp. SG8_23	6172	0.0458735
Bacteria	Proteobacteria	Deltaproteobacteria	Syntrophobacterales	Syntrophobacteraceae	Desulfacinum	Desulfacinum infernum	6103	0.0453606
Bacteria	Acidobacteria	unclassified Acidobacteria	unclassified Acidobacteria (miscellaneous)			Acidobacteria bacterium 13_1_40CM_4_65_8	6099	0.0453309
Bacteria	Proteobacteria	Deltaproteobacteria	unclassified Deltaproteobacteria	unclassified Deltaproteobacteria (miscellaneous)		Deltaproteobacteria bacterium CG2_30_43_15	6047	0.0449444
Bacteria	Chloroflexi	unclassified Chloroflexi	unclassified Chloroflexi (miscellaneous)			Chloroflexi bacterium RBG_13_51_36	6042	0.0449073
Bacteria	Chloroflexi	Anaerolineae	unclassified Anaerolineae			Anaerolineae bacterium SM23_ 63	6036	0.0448627
Bacteria	Deinococcus-Thermus	Deinococci	Thermales	Thermaceae	Meiothermus	Meiothermus timidus	6008	0.0446546
Bacteria	Gemmatimonadetes	unclassified Gemmatimonadetes				Gemmatimonadetes bacterium 13_1_40CM_69_22	6000	0.0445951
Bacteria	Planctomycetes	Planctomycetia	Planctomycetales	Isosphaeraceae	Singulisphaera	Singulisphaera sp. GP187	5990	0.0445208
Bacteria	Candidatus Omnitrophica	unclassified Candidatus Omnitrophica				Omnitrophica WOR_2 bacterium RIFCSPHIGHO2_02_FULL_68_15	5986	0.044491
Bacteria	Firmicutes	Clostridia	unclassified Clostridia	unclassified Clostridia (miscellaneous)		Clostridia bacterium 62_21	5972	0.044387
Bacteria	Planctomycetes	Phycisphaerae	unclassified Phycisphaerae			Phycisphaerae bacterium SM23_30	5962	0.0443127
Bacteria	Nitrospirae	unclassified Nitrospirae				Nitrospirae bacterium RBG_16_64_22	5938	0.0441343
Bacteria	unclassified Bacteria	Bacteria candidate phyla	Candidatus Aminicenantes	unclassified Aminicenantes		Candidatus Aminicenantes bacterium RBG_16_66_30	5883	0.0437255
Bacteria	Chloroflexi	Chloroflexia	Chloroflexales	Chloroflexineae	Oscillochloridaceae	Oscillochloris	5870	0.0436289
Bacteria	Chloroflexi	Chloroflexia	Chloroflexales	Chloroflexineae	Oscillochloridaceae	Oscillochloris	5870	0.0436289
Bacteria	Planctomycetes	Planctomycetia	Planctomycetales	Isosphaeraceae	Singulisphaera	Singulisphaera acidiphila	5855	0.0435174
Bacteria	unclassified Bacteria	Bacteria candidate phyla	Candidatus Rokubacteria			Candidatus Rokubacteria bacterium 13_2_20CM_2_64_8	5852	0.0434951
Bacteria	Acidobacteria	Acidobacteriia	Acidobacteriales	Acidobacteriaceae	Terracidiphilus	Terracidiphilus gabretensis	5848	0.0434653
Bacteria	Calditrichaeota				Caldithrix	Caldithrix abyssi	5757	0.042789
Bacteria	Deinococcus-Thermus	Deinococci	Thermales	Thermaceae	Thermus	Thermus tengchongensis	5731	0.0425957
Bacteria	Planctomycetes	Phycisphaerae	unclassified Phycisphaerae			Phycisphaerae bacterium SM23_33	5720	0.042514
Bacteria	Chloroflexi	unclassified Chloroflexi	unclassified Chloroflexi (miscellaneous)			Chloroflexi bacterium RBG_13_50_10	5711	0.0424471
Bacteria	Chlorobi	unclassified Chlorobi				Chlorobi bacterium OLB7	5684	0.0422464
Bacteria	Acidobacteria	Acidobacteriia	Acidobacteriales	Acidobacteriaceae	Terriglobus	Terriglobus roseus	5680	0.0422167
Bacteria	Firmicutes	Clostridia	Thermoanaerobacterales	Thermoanaerobacteraceae	Fervidicola	Fervidicola ferrireducens	5677	0.0421944
Bacteria	Proteobacteria	Betaproteobacteria	unclassified Betaproteobacteria	unclassified Betaproteobacteria (miscellaneous)		Betaproteobacteria bacterium RIFCSPLOWO2_12_FULL_62_13	5671	0.0421498
Bacteria	Aquificae <phylum>	Aquificae	Aquificales	Aquificaceae	Hydrogenobacter	Hydrogenobacter thermophilus	5668	0.0421275
Bacteria	Acidobacteria	Acidobacteriia	Acidobacteriales	Acidobacteriaceae	unclassified Acidobacteriaceae	Acidobacteriaceae bacterium KBS 83	5667	0.0421201
Bacteria	unclassified Bacteria	Bacteria candidate phyla	Candidatus Rokubacteria			Candidatus Rokubacteria bacterium 13_1_40CM_2_68_8	5653	0.042016
Bacteria	Proteobacteria	Deltaproteobacteria	Desulfuromonadales	Geobacteraceae	Geobacter	Geobacter metallireducens	5624	0.0418005
Bacteria	Proteobacteria	Deltaproteobacteria	unclassified Deltaproteobacteria	unclassified Deltaproteobacteria (miscellaneous)		Deltaproteobacteria bacterium GWC2_65_14	5597	0.0415998
Bacteria	Firmicutes	Clostridia	Thermoanaerobacterales	Thermoanaerobacteraceae	Moorella group	Moorella	5588	0.0415329
Bacteria	Gemmatimonadetes	unclassified Gemmatimonadetes				Gemmatimonadetes bacterium RIFCSPLOWO2_12_FULL_68_9	5582	0.0414883
Bacteria	Chloroflexi	Anaerolineae	unclassified Anaerolineae			Anaerolineae bacterium SG8_19	5573	0.0414214
Bacteria	Gemmatimonadetes	Gemmatimonadetes <class>	Gemmatimonadales	Gemmatimonadaceae	Gemmatimonas	Gemmatimonas sp. SG8_17	5564	0.0413545
Archaea	Candidatus Bathyarchaeota	unclassified Candidatus Bathyarchaeota				Candidatus Bathyarchaeota archaeon B24	5541	0.0411836
Bacteria	Acidobacteria	Acidobacteriia	Acidobacteriales	Acidobacteriaceae	Acidobacterium	Acidobacterium capsulatum	5531	0.0411092
Bacteria	unclassified Bacteria	Bacteria candidate phyla	candidate division KD3-62			candidate division KD3-62 bacterium DG_56	5521	0.0410349
Bacteria	Firmicutes	Clostridia	Clostridiales	Peptococcaceae	Pelotomaculum	Pelotomaculum thermopropionicum	5459	0.0405741
Bacteria	Chloroflexi	Dehalococcoidia	unclassified Dehalococcoidia			Dehalococcoidia bacterium SG8_51_3	5455	0.0405444
Bacteria	unclassified Bacteria	Bacteria candidate phyla	candidate division TA06			candidate division TA06 bacterium DG_24	5387	0.040039
Bacteria	Actinobacteria	Rubrobacteria	Rubrobacterales	Rubrobacteraceae	Rubrobacter	Rubrobacter radiotolerans	5382	0.0400018
Bacteria	Deinococcus-Thermus	Deinococci	Thermales	Thermaceae	Oceanithermus	Oceanithermus profundus	5356	0.0398086
Bacteria	Chloroflexi	unclassified Chloroflexi	unclassified Chloroflexi (miscellaneous)			Chloroflexi bacterium RBG_16_57_8	5331	0.0396227
Bacteria	candidate division Zixibacteria					candidate division Zixibacteria bacterium RBG_16_53_22	5313	0.039489
Bacteria	Deinococcus-Thermus	Deinococci	Thermales	Thermaceae	Thermus	Thermus aquaticus	5288	0.0393031
Bacteria	Proteobacteria	Deltaproteobacteria	unclassified Deltaproteobacteria	unclassified Deltaproteobacteria (miscellaneous)		Deltaproteobacteria bacterium CSP1-8	5282	0.0392585
Bacteria	Proteobacteria	Deltaproteobacteria	unclassified Deltaproteobacteria	unclassified Deltaproteobacteria (miscellaneous)		Deltaproteobacteria bacterium RIFCSPLOWO2_12_55_13	5276	0.0392139
Bacteria	Firmicutes	Clostridia	Clostridiales	Peptococcaceae	Desulfurispora	Desulfurispora thermophila	5255	0.0390579
Bacteria	unclassified Bacteria	Bacteria candidate phyla	candidate division NC10	unclassified candidate division NC10		candidate division NC10 bacterium RBG_16_65_8	5249	0.0390133
Archaea	Thaumarchaeota	unclassified Thaumarchaeota			Candidatus Nitrosotalea	Candidatus Nitrosotalea devanaterra	5208	0.0387085
Bacteria	Acidobacteria	unclassified Acidobacteria	unclassified Acidobacteria (miscellaneous)			Acidobacteria bacterium RIFCSPLOWO2_12_FULL_66_10	5192	0.0385896
Bacteria	unclassified Bacteria	unclassified Bacteria (miscellaneous)				bacterium 42_11	5179	0.038493
Bacteria	Candidatus Tectomicrobia	unclassified Candidatus Tectomicrobia				Candidatus Tectomicrobia bacterium RIFCSPLOWO2_02_FULL_70_19	5156	0.038322
Bacteria	Proteobacteria	Deltaproteobacteria	unclassified Deltaproteobacteria	unclassified Deltaproteobacteria (miscellaneous)		Deltaproteobacteria bacterium RBG_13_65_10	5142	0.038218
Bacteria	Planctomycetes	Planctomycetia	Planctomycetales	Gemmataceae	Zavarzinella	Zavarzinella formosa	5121	0.0380619
Bacteria	Chloroflexi	unclassified Chloroflexi	unclassified Chloroflexi (miscellaneous)			Chloroflexi bacterium RBG_19FT_COMBO_62_14	5101	0.0379133
unclassified sequences	environmental samples <unclassified>					uncultured organism	5101	0.0379133
Bacteria	unclassified Bacteria	Bacteria candidate phyla	Candidatus Aminicenantes	unclassified Aminicenantes		Candidatus Aminicenantes bacterium RBG_13_63_10	5093	0.0378538
Bacteria	Lentisphaerae	unclassified Lentisphaerae	unclassified Lentisphaerae (miscellaneous)			Lentisphaerae bacterium RIFOXYA12_64_32	5091	0.0378389
Bacteria	Chloroflexi	Dehalococcoidia			Dehalogenimonas	Dehalogenimonas formicexedens	5086	0.0378018
Bacteria	Firmicutes	Bacilli	Bacillales	Paenibacillaceae	Brevibacillus	Brevibacillus borstelensis	5072	0.0376977
Bacteria	Planctomycetes	Planctomycetia	Planctomycetales	Gemmataceae	Gemmata	Gemmata sp. SH-PL17	5059	0.0376011
Bacteria	unclassified Bacteria	Bacteria candidate phyla	Candidatus Rokubacteria			Candidatus Rokubacteria bacterium 13_2_20CM_69_10	5047	0.0375119
Bacteria	Firmicutes	Bacilli	Bacillales	Paenibacillaceae	Brevibacillus	Brevibacillus thermoruber	5046	0.0375045
Bacteria	unclassified Bacteria	Bacteria candidate phyla	Candidatus Aminicenantes	unclassified Aminicenantes		Candidatus Aminicenantes bacterium RBG_19FT_COMBO_58_17	5043	0.0374822
Bacteria	Chloroflexi	unclassified Chloroflexi	unclassified Chloroflexi (miscellaneous)			Chloroflexi bacterium 13_1_20CM_2_59_7	5022	0.0373261
Bacteria	Proteobacteria	Deltaproteobacteria	unclassified Deltaproteobacteria	unclassified Deltaproteobacteria (miscellaneous)		Deltaproteobacteria bacterium RBG_13_61_14	4998	0.0371477
Bacteria	Planctomycetes	Planctomycetia	Candidatus Brocadiales	Candidatus Brocadiaceae	Candidatus Brocadia	Candidatus Brocadia caroliniensis	4989	0.0370808
Bacteria	Chloroflexi	unclassified Chloroflexi	unclassified Chloroflexi (miscellaneous)			Chloroflexi bacterium RBG_13_54_8	4967	0.0369173
Archaea	Candidatus Bathyarchaeota	unclassified Candidatus Bathyarchaeota				Candidatus Bathyarchaeota archaeon B26-2	4945	0.0367538
Bacteria	Deinococcus-Thermus	Deinococci	Thermales	Thermaceae	Meiothermus	Meiothermus ruber	4924	0.0365977
Bacteria	Firmicutes	Bacilli	Bacillales	Bacillaceae	Calditerricola	Calditerricola satsumensis	4886	0.0363153
Bacteria	Chloroflexi	unclassified Chloroflexi	unclassified Chloroflexi (miscellaneous)			Chloroflexi bacterium RBG_16_51_9	4883	0.036293
Bacteria	Acidobacteria	unclassified Acidobacteria	unclassified Acidobacteria (miscellaneous)			Acidobacteria bacterium 13_1_20CM_2_65_9	4875	0.0362335
Bacteria	Chloroflexi	unclassified Chloroflexi	unclassified Chloroflexi (miscellaneous)			Chloroflexi bacterium RBG_13_48_17	4860	0.036122
Bacteria	Nitrospirae	Nitrospira <class>	unclassified Nitrospira			Nitrospira bacterium SG8_3	4838	0.0359585
Bacteria	unclassified Bacteria	Bacteria candidate phyla	Candidatus Rokubacteria			Candidatus Rokubacteria bacterium RIFCSPLOWO2_12_FULL_71_22	4823	0.035847
Bacteria	Nitrospirae	Nitrospira <class>	Nitrospirales	Nitrospiraceae	Nitrospira	Candidatus Nitrospira inopinata	4815	0.0357876
Bacteria	Acidobacteria	Acidobacteriia	Acidobacteriales	Acidobacteriaceae	Terriglobus	Terriglobus saanensis	4814	0.0357801
Bacteria	Proteobacteria	Deltaproteobacteria	unclassified Deltaproteobacteria	unclassified Deltaproteobacteria (miscellaneous)		Deltaproteobacteria bacterium CG2_30_66_27	4793	0.035624
Archaea	Thaumarchaeota	unclassified Thaumarchaeota	unclassified Thaumarchaeota (miscellaneous)			Thaumarchaeota archaeon 13_1_40CM_4_48_7	4781	0.0355349
Bacteria	Gemmatimonadetes	Gemmatimonadetes <class>	Gemmatimonadales	Gemmatimonadaceae	Gemmatimonas	Gemmatimonas sp. SG8_38_2	4777	0.0355051
Bacteria	unclassified Bacteria	Bacteria candidate phyla	candidate division WOR-1			candidate division WOR_1 bacterium DG_54_3	4770	0.0354531
Bacteria	Firmicutes	Clostridia	Thermoanaerobacterales	Thermoanaerobacteraceae	Caldanaerobacter	Caldanaerobacter subterraneus	4769	0.0354457
Bacteria	Acidobacteria	unclassified Acidobacteria	unclassified Acidobacteria (miscellaneous)			Acidobacteria bacterium 13_1_40CM_4_69_4	4754	0.0353342
Bacteria	Candidatus Omnitrophica	unclassified Candidatus Omnitrophica				Omnitrophica WOR_2 bacterium GWA2_63_20	4752	0.0353193
Bacteria	candidate division Zixibacteria					candidate division Zixibacteria bacterium SM1_73	4750	0.0353044
Bacteria	unclassified Bacteria				Candidatus Moduliflexus	Candidatus Moduliflexus flocculans	4724	0.0351112
Bacteria	Proteobacteria	Betaproteobacteria	Burkholderiales	Comamonadaceae	Curvibacter	Curvibacter sp. PAE-UM	4693	0.0348808
Bacteria	unclassified Bacteria	Bacteria candidate phyla	Candidatus Rokubacteria			Candidatus Rokubacteria bacterium 13_2_20CM_70_12	4684	0.0348139
Bacteria	Cyanobacteria	Gloeobacteria	Gloeobacterales	Gloeobacteraceae	Gloeobacter	Gloeobacter violaceus	4672	0.0347247
Bacteria	candidate division Zixibacteria					candidate division Zixibacteria bacterium RBG-1	4671	0.0347173
Bacteria	Proteobacteria	Betaproteobacteria	Burkholderiales	unclassified Burkholderiales	Tepidimonas	Tepidimonas taiwanensis	4667	0.0346875
Bacteria	Chloroflexi	unclassified Chloroflexi	unclassified Chloroflexi (miscellaneous)			Chloroflexi bacterium RBG_13_46_14	4653	0.0345835
Bacteria	Acidobacteria	Acidobacteriia	Acidobacteriales	Acidobacteriaceae	unclassified Acidobacteriaceae	Acidobacteriaceae bacterium KBS 89	4648	0.0345463
Bacteria	Firmicutes	Clostridia	unclassified Clostridia	unclassified Clostridia (miscellaneous)		Clostridia bacterium 41_269	4631	0.03442
Archaea	Euryarchaeota	Hadesarchaea	unclassified Hadesarchaea			Hadesarchaea archaeon YNP_N21	4629	0.0344051
Bacteria	unclassified Bacteria	Bacteria candidate phyla	Candidatus Aminicenantes	unclassified Aminicenantes		Candidatus Aminicenantes bacterium RBG_13_59_9	4621	0.0343457
Bacteria	Chloroflexi	unclassified Chloroflexi	unclassified Chloroflexi (miscellaneous)			Chloroflexi bacterium RBG_19FT_COMBO_48_23	4613	0.0342862
Bacteria	Acidobacteria	Acidobacteriia	Acidobacteriales	Acidobacteriaceae	Bryocella	Bryocella elongata	4580	0.0340409
Bacteria	Armatimonadetes	Fimbriimonadia	Fimbriimonadales	Fimbriimonadaceae	Fimbriimonas	Fimbriimonas ginsengisoli	4564	0.033922
Bacteria	Proteobacteria	Deltaproteobacteria	unclassified Deltaproteobacteria	unclassified Deltaproteobacteria (miscellaneous)		Deltaproteobacteria bacterium RBG_13_43_22	4559	0.0338848
Bacteria	Deinococcus-Thermus	Deinococci	Thermales	Thermaceae	Meiothermus	Meiothermus cerbereus	4542	0.0337585
Bacteria	Actinobacteria	Thermoleophilia	Solirubrobacterales	Solirubrobacteraceae	Solirubrobacter	Solirubrobacter soli	4526	0.0336396
Bacteria	unclassified Bacteria	Bacteria candidate phyla	Candidatus Rokubacteria			Candidatus Rokubacteria bacterium RBG_16_73_20	4496	0.0334166
Bacteria	Firmicutes	Clostridia	Clostridiales	Peptococcaceae	Desulfotomaculum	Desulfotomaculum thermosubterraneum	4484	0.0333274
Bacteria	Proteobacteria	Deltaproteobacteria	unclassified Deltaproteobacteria	unclassified Deltaproteobacteria (miscellaneous)		Deltaproteobacteria bacterium RBG_16_64_85	4474	0.0332531
Bacteria	Firmicutes	Bacilli	Bacillales	Alicyclobacillaceae	Effusibacillus	Effusibacillus pohliae	4471	0.0332308
Bacteria	Firmicutes	Clostridia	Thermoanaerobacterales	Thermoanaerobacteraceae	Moorella group	Moorella	4467	0.033201
Bacteria	Cyanobacteria	Gloeobacteria	Gloeobacterales	Gloeobacteraceae	Gloeobacter	Gloeobacter kilaueensis	4456	0.0331193
Bacteria	Candidatus Omnitrophica	unclassified Candidatus Omnitrophica				Omnitrophica bacterium OLB16	4456	0.0331193
Bacteria	Actinobacteria	Thermoleophilia	Solirubrobacterales	unclassified Solirubrobacterales		Solirubrobacterales bacterium 70-9	4436	0.0329706
Bacteria	Chloroflexi	Chloroflexia	Herpetosiphonales	Herpetosiphonaceae	Herpetosiphon	Herpetosiphon geysericola	4433	0.0329483
Bacteria	Synergistetes	Synergistia	Synergistales	unclassified Synergistales		Synergistales bacterium 54_24	4381	0.0325618
Bacteria	Chloroflexi	Dehalococcoidia			Dehalogenimonas	Dehalogenimonas lykanthroporepellens	4327	0.0321605
Bacteria	unclassified Bacteria	Bacteria candidate phyla	Candidatus Rokubacteria			Candidatus Rokubacteria bacterium RIFCSPLOWO2_02_FULL_72_37	4313	0.0320564
Bacteria	Proteobacteria	Deltaproteobacteria	Myxococcales	Anaeromyxobacteraceae	Anaeromyxobacter	Anaeromyxobacter sp. Fw109-5	4310	0.0320341
Bacteria	Proteobacteria	Deltaproteobacteria	unclassified Deltaproteobacteria	unclassified Deltaproteobacteria (miscellaneous)		Deltaproteobacteria bacterium RBG_16_49_23	4291	0.0318929
Bacteria	Acidobacteria	Acidobacteriia	Acidobacteriales	Acidobacteriaceae	Edaphobacter	Edaphobacter aggregans	4291	0.0318929
Bacteria	Acidobacteria	Acidobacteriia	Acidobacteriales	Acidobacteriaceae	Granulicella	Granulicella pectinivorans	4284	0.0318409
Bacteria	Acidobacteria	unclassified Acidobacteria	unclassified Acidobacteria (miscellaneous)			Acidobacteria bacterium 13_1_40CM_2_56_11	4263	0.0316848
Bacteria	Gemmatimonadetes	Gemmatimonadetes <class>	Gemmatimonadales	Gemmatimonadaceae	Gemmatimonas	Gemmatimonas phototrophica	4263	0.0316848
Bacteria	Thermodesulfobacteria <phylum>	Thermodesulfobacteria	Thermodesulfobacteriales	Thermodesulfobacteriaceae	Thermodesulfatator	Thermodesulfatator autotrophicus	4263	0.0316848
Bacteria	Chloroflexi	Dehalococcoidia			Dehalogenimonas	Dehalogenimonas sp. WBC-2	4245	0.031551
Bacteria	Dictyoglomi	Dictyoglomia	Dictyoglomales	Dictyoglomaceae	Dictyoglomus	Dictyoglomus thermophilum	4230	0.0314395
Archaea	Euryarchaeota	Methanomicrobia	Methanosarcinales	Candidatus Methanoperedenaceae	Candidatus Methanoperedens	Candidatus Methanoperedens nitroreducens	4225	0.0314024
Bacteria	Proteobacteria	Deltaproteobacteria	unclassified Deltaproteobacteria	unclassified Deltaproteobacteria (miscellaneous)		Deltaproteobacteria bacterium RIFCSPHIGHO2_02_FULL_60_17	4216	0.0313355
Bacteria	Chlorobi	environmental samples <green sulfur bacteria>				uncultured Chlorobi bacterium	4205	0.0312537
Bacteria	candidate division Zixibacteria					candidate division Zixibacteria bacterium SM23_81	4200	0.0312166
Bacteria	Planctomycetes	Planctomycetia	Planctomycetales	Gemmataceae	Gemmata	Gemmata obscuriglobus	4200	0.0312166
Bacteria	Chloroflexi	unclassified Chloroflexi	unclassified Chloroflexi (miscellaneous)			Chloroflexi bacterium GWC2_70_10	4193	0.0311645
Bacteria	Chloroflexi	Anaerolineae	Anaerolineales	Anaerolineaceae	Longilinea	Longilinea arvoryzae	4192	0.0311571
Bacteria	unclassified Bacteria	Bacteria candidate phyla	Candidatus Rokubacteria			Candidatus Rokubacteria bacterium 13_1_40CM_4_69_5	4181	0.0310753
Bacteria	Actinobacteria	Thermoleophilia	Solirubrobacterales	Conexibacteraceae	Conexibacter	Conexibacter woesei	4165	0.0309564
Bacteria	Gemmatimonadetes	unclassified Gemmatimonadetes				Gemmatimonadetes bacterium 13_1_40CM_2_60_3	4154	0.0308747
Bacteria	Actinobacteria	Nitriliruptoria	Nitriliruptorales	Nitriliruptoraceae	Nitriliruptor	Nitriliruptor alkaliphilus	4148	0.0308301
Bacteria	Firmicutes	Clostridia	Clostridiales	Peptococcaceae	Desulfotomaculum	Desulfotomaculum copahuensis	4142	0.0307855
Bacteria	Chloroflexi	unclassified Chloroflexi	unclassified Chloroflexi (miscellaneous)			Chloroflexi bacterium RBG_16_57_11	4108	0.0305328
Bacteria	Acidobacteria	Acidobacteriia	Acidobacteriales	Acidobacteriaceae	unclassified Acidobacteriaceae	Acidobacteria bacterium KBS 146	4069	0.0302429
Bacteria	Gemmatimonadetes	unclassified Gemmatimonadetes				Gemmatimonadetes bacterium 13_2_20CM_69_27	4067	0.030228
Bacteria	Candidatus Latescibacteria				unclassified Candidatus Latescibacteria	Candidatus Latescibacteria bacterium 4484_107	4045	0.0300645
Bacteria	Synergistetes	Synergistia	Synergistales	Synergistaceae	Acetomicrobium	Acetomicrobium hydrogeniformans	4043	0.0300497
Bacteria	Nitrospirae	Nitrospira <class>	Nitrospirales	Nitrospiraceae	Nitrospira	Nitrospira sp. OLB3	4037	0.0300051
Archaea	Euryarchaeota	unclassified Euryarchaeota	unclassified Euryarchaeota (miscellaneous)			Euryarchaeota archaeon RBG_19FT_COMBO_69_17	4014	0.0298341
Bacteria	Acidobacteria	Acidobacteriia	Acidobacteriales	Acidobacteriaceae	Granulicella	Granulicella mallensis	3999	0.0297226
Bacteria	Planctomycetes	Planctomycetia	Candidatus Brocadiales	Candidatus Brocadiaceae	Candidatus Brocadia	Candidatus Brocadia sinica	3986	0.029626
Bacteria	Proteobacteria	Deltaproteobacteria	Syntrophobacterales	Syntrophaceae	Desulfobacca	Desulfobacca sp. RBG_16_60_12	3976	0.0295517
Bacteria	unclassified Bacteria	Bacteria candidate phyla	Candidatus Glassbacteria			Candidatus Glassbacteria bacterium RIFCSPLOWO2_12_FULL_58_11	3968	0.0294922
Bacteria	Proteobacteria	Deltaproteobacteria	Syntrophobacterales	Syntrophobacteraceae	Desulfacinum	Desulfacinum hydrothermale	3945	0.0293213
Bacteria	Proteobacteria	Deltaproteobacteria	unclassified Deltaproteobacteria	unclassified Deltaproteobacteria (miscellaneous)		Deltaproteobacteria bacterium GWA2_65_63	3939	0.0292767
Bacteria	Chloroflexi	unclassified Chloroflexi	unclassified Chloroflexi (miscellaneous)			Chloroflexi bacterium 13_1_40CM_65_17	3936	0.0292544
Bacteria	Aquificae <phylum>	Aquificae	Aquificales	Aquificaceae	Thermocrinis	Thermocrinis albus	3927	0.0291875
Bacteria	Acidobacteria	unclassified Acidobacteria	unclassified Acidobacteria (miscellaneous)			Acidobacteria bacterium 13_1_20CM_2_68_14	3926	0.0291801
Bacteria	Firmicutes	Clostridia	Clostridiales	Clostridiales Family XVII. Incertae Sedis	Sulfobacillus	Sulfobacillus acidophilus	3921	0.0291429
Bacteria	unclassified Bacteria	Bacteria candidate phyla	Candidatus Rokubacteria			Candidatus Rokubacteria bacterium RIFCSPHIGHO2_12_FULL_73_22	3919	0.029128
Bacteria	Nitrospinae	unclassified Nitrospinae				Nitrospinae bacterium RIFCSPHIGHO2_02_39_11	3908	0.0290463
Bacteria	Chloroflexi	unclassified Chloroflexi	unclassified Chloroflexi (miscellaneous)			Chloroflexi bacterium RBG_16_54_18	3897	0.0289645
Bacteria	Firmicutes	Clostridia	Clostridiales	Peptococcaceae	Desulfotomaculum	Desulfotomaculum thermocisternum	3870	0.0287638
Bacteria	unclassified Bacteria	Bacteria candidate phyla	Candidatus Rokubacteria			Candidatus Rokubacteria bacterium 13_2_20CM_69_15_2	3863	0.0287118
Bacteria	Proteobacteria	Deltaproteobacteria	Desulfuromonadales	Desulfuromonadaceae	Desulfuromonas	Desulfuromonas sp. TF	3842	0.0285557
Bacteria	Acidobacteria	Acidobacteriia	Acidobacteriales	unclassified Acidobacteriales		Acidobacteriales bacterium 59-55	3830	0.0284665
Bacteria	unclassified Bacteria	Bacteria candidate phyla	Patescibacteria group	Parcubacteria group	Candidatus Taylorbacteria	Candidatus Taylorbacteria bacterium RIFCSPHIGHO2_01_FULL_43_47	3829	0.0284591
Bacteria	Chloroflexi	unclassified Chloroflexi	unclassified Chloroflexi (miscellaneous)			Chloroflexi bacterium RBG_16_48_8	3822	0.0284071
Bacteria	candidate division Zixibacteria					candidate division Zixibacteria bacterium SM23_73_2	3821	0.0283996
Bacteria	Planctomycetes	Planctomycetia	Planctomycetales	Isosphaeraceae	Isosphaera	Isosphaera pallida	3820	0.0283922
Bacteria	Nitrospirae	Nitrospira <class>	Nitrospirales	Nitrospiraceae	Thermodesulfovibrio	Thermodesulfovibrio aggregans	3804	0.0282733
Bacteria	Chloroflexi	unclassified Chloroflexi	unclassified Chloroflexi (miscellaneous)			Chloroflexi bacterium 13_1_40CM_2_70_6	3800	0.0282436
Bacteria	Chloroflexi	unclassified Chloroflexi	unclassified Chloroflexi (miscellaneous)			Chloroflexi bacterium RBG_16_50_11	3795	0.0282064
Bacteria	Aquificae <phylum>	Aquificae	Aquificales	Aquificaceae	Thermocrinis	Thermocrinis ruber	3788	0.0281544
Bacteria	unclassified Bacteria	Bacteria candidate phyla	Candidatus Aminicenantes	unclassified Aminicenantes		Candidatus Aminicenantes bacterium RBG_13_62_12	3761	0.0279537
Bacteria	Nitrospirae	unclassified Nitrospirae				Nitrospirae bacterium CG2_30_53_67	3754	0.0279017
Bacteria	Proteobacteria	Deltaproteobacteria	Myxococcales	Anaeromyxobacteraceae	Anaeromyxobacter	Anaeromyxobacter sp. PSR-1	3751	0.0278794
Bacteria	Proteobacteria	Deltaproteobacteria	Desulfuromonadales	Desulfuromonadaceae	Desulfuromonas	Desulfuromonas sp. DDH964	3738	0.0277827
Bacteria	Acidobacteria	Acidobacteriia	Acidobacteriales	Acidobacteriaceae	unclassified Acidobacteriaceae	Acidobacteriaceae bacterium TAA166	3699	0.0274929
Bacteria	Proteobacteria	Deltaproteobacteria	unclassified Deltaproteobacteria	unclassified Deltaproteobacteria (miscellaneous)		Deltaproteobacteria bacterium RBG_19FT_COMBO_52_11	3655	0.0271658
Bacteria	Chloroflexi	unclassified Chloroflexi	unclassified Chloroflexi (miscellaneous)			Chloroflexi bacterium RBG_13_56_8	3651	0.0271361
Bacteria	Actinobacteria	Actinobacteria	Acidothermales	Acidothermaceae	Acidothermus	Acidothermus cellulolyticus	3650	0.0271287
Bacteria	Chloroflexi	unclassified Chloroflexi	unclassified Chloroflexi (miscellaneous)			Chloroflexi bacterium OLB15	3649	0.0271212
Bacteria	Candidatus Tectomicrobia	unclassified Candidatus Tectomicrobia				Candidatus Tectomicrobia bacterium RIFCSPLOWO2_12_FULL_69_37	3647	0.0271064
Bacteria	Ignavibacteriae	Ignavibacteria	unclassified Ignavibacteria			Ignavibacteria bacterium GWA2_54_16	3646	0.0270989
Bacteria	Proteobacteria	Deltaproteobacteria	unclassified Deltaproteobacteria	unclassified Deltaproteobacteria (miscellaneous)		Deltaproteobacteria bacterium RIFCSPLOWO2_02_FULL_57_26	3640	0.0270544
Bacteria	Firmicutes	Bacilli	Bacillales	Bacillaceae	unclassified Bacillaceae	Bacillaceae bacterium G1	3635	0.0270172
Bacteria	Ignavibacteriae	Ignavibacteria	unclassified Ignavibacteria			Ignavibacteria bacterium GWB2_35_6b	3616	0.026876
Bacteria	Nitrospirae	Nitrospira <class>	Nitrospirales	Nitrospiraceae	Nitrospira	Nitrospira moscoviensis	3598	0.0267422
Bacteria	Nitrospirae	unclassified Nitrospirae				Nitrospirae bacterium RIFCSPHIGHO2_01_FULL_66_17	3597	0.0267348
Archaea	Candidatus Bathyarchaeota	unclassified Candidatus Bathyarchaeota				Candidatus Bathyarchaeota archaeon B26-1	3592	0.0266976
Bacteria	Firmicutes	Clostridia	Thermoanaerobacterales	Thermoanaerobacterales Family III. Incertae Sedis	Thermosediminibacter	Thermosediminibacter oceani	3591	0.0266902
Bacteria	Aquificae <phylum>	Aquificae	Aquificales	Aquificaceae	Aquifex	Aquifex aeolicus	3581	0.0266158
Bacteria	Firmicutes	Clostridia	Clostridiales	Peptococcaceae	Desulfotomaculum	Desulfotomaculum australicum	3571	0.0265415
Archaea	Thaumarchaeota	unclassified Thaumarchaeota	unclassified Thaumarchaeota (miscellaneous)			Thaumarchaeota archaeon RBG_16_49_8	3563	0.0264821
Archaea	Thaumarchaeota	unclassified Thaumarchaeota	unclassified Thaumarchaeota (miscellaneous)			Thaumarchaeota archaeon N4	3551	0.0263929
Bacteria	Proteobacteria	Deltaproteobacteria	unclassified Deltaproteobacteria	unclassified Deltaproteobacteria (miscellaneous)		Deltaproteobacteria bacterium SG8_13	3550	0.0263854
Bacteria	Actinobacteria	Actinobacteria	Streptomycetales	Streptomycetaceae	Streptomyces	Streptomyces thermoautotrophicus	3550	0.0263854
Bacteria	Proteobacteria	Deltaproteobacteria	Myxococcales	Vulgatibacteraceae	Vulgatibacter	Vulgatibacter incomptus	3531	0.0262442
Bacteria	Chloroflexi	unclassified Chloroflexi	unclassified Chloroflexi (miscellaneous)			Chloroflexi bacterium 13_1_40CM_55_7	3526	0.026207
Bacteria	Planctomycetes	Phycisphaerae	unclassified Phycisphaerae			Phycisphaerae bacterium SG8_4	3506	0.0260584
Bacteria	Nitrospirae	unclassified Nitrospirae				Nitrospirae bacterium 13_2_20CM_2_61_4	3503	0.0260361
Bacteria	Armatimonadetes	unclassified Armatimonadetes				Armatimonadetes bacterium OLB18	3502	0.0260287
Bacteria	Firmicutes	Clostridia	Clostridiales	Clostridiales Family XVII. Incertae Sedis	Sulfobacillus	Sulfobacillus thermosulfidooxidans	3502	0.0260287
Bacteria	Proteobacteria	Gammaproteobacteria	unclassified Gammaproteobacteria	unclassified Gammaproteobacteria (miscellaneous)		Gammaproteobacteria bacterium RBG_16_66_13	3501	0.0260212
Archaea	Euryarchaeota	Methanomicrobia	Methanosarcinales	Candidatus Methanoperedenaceae	Candidatus Methanoperedens	Candidatus Methanoperedens sp. BLZ1	3491	0.0259469
Bacteria	Chloroflexi	Anaerolineae	Anaerolineales	Anaerolineaceae	Levilinea	Levilinea saccharolytica	3484	0.0258949
Bacteria	Firmicutes	Bacilli	Bacillales	Paenibacillaceae	Brevibacillus	Brevibacillus choshinensis	3476	0.0258354
Bacteria	Proteobacteria	Betaproteobacteria	Burkholderiales	Burkholderiaceae	Burkholderia	Burkholderia cepacia complex	3468	0.025776
Bacteria	Dictyoglomi	Dictyoglomia	Dictyoglomales	Dictyoglomaceae	Dictyoglomus	Dictyoglomus turgidum	3453	0.0256645
Bacteria	Chloroflexi	unclassified Chloroflexi	unclassified Chloroflexi (miscellaneous)			Chloroflexi bacterium RBG_13_66_10	3428	0.0254787
Bacteria	Aquificae <phylum>	Aquificae	Aquificales	Aquificaceae	Thermocrinis	Thermocrinis minervae	3428	0.0254787
Bacteria	Firmicutes	Bacilli	Bacillales	Paenibacillaceae	Brevibacillus	Brevibacillus massiliensis	3389	0.0251888
Bacteria	Acidobacteria	unclassified Acidobacteria	unclassified Acidobacteria (miscellaneous)			Acidobacteria bacterium 13_1_20CM_2_68_7	3388	0.0251814
Bacteria	unclassified Bacteria	Bacteria candidate phyla	Candidatus Glassbacteria			Candidatus Glassbacteria bacterium RBG_16_58_8	3370	0.0250476
Bacteria	Chloroflexi	unclassified Chloroflexi	unclassified Chloroflexi (miscellaneous)			Chloroflexi bacterium RBG_16_72_14	3368	0.0250327
Bacteria	Gemmatimonadetes	unclassified Gemmatimonadetes				Gemmatimonadetes bacterium 13_1_40CM_4_65_7	3364	0.025003
Bacteria	Chloroflexi	unclassified Chloroflexi	unclassified Chloroflexi (miscellaneous)			Chloroflexi bacterium RBG_16_56_8	3361	0.0249807
Bacteria	Proteobacteria	Deltaproteobacteria	unclassified Deltaproteobacteria	unclassified Deltaproteobacteria (miscellaneous)		Deltaproteobacteria bacterium RBG_13_53_10	3349	0.0248915
Bacteria	Elusimicrobia	unclassified Elusimicrobia				Elusimicrobia bacterium GWA2_69_24	3347	0.0248766
Bacteria	Acidobacteria	unclassified Acidobacteria	unclassified Acidobacteria (miscellaneous)			Acidobacteria bacterium 13_1_40CM_2_64_6	3330	0.0247503
Bacteria	Proteobacteria	Deltaproteobacteria	Syntrophobacterales	Syntrophaceae	unclassified Syntrophaceae	Syntrophaceae bacterium CG2_30_58_14	3327	0.024728
Bacteria	Deinococcus-Thermus	Deinococci	Deinococcales	Trueperaceae	Truepera	Truepera radiovictrix	3314	0.0246314
Bacteria	candidate division Zixibacteria					candidate division Zixibacteria bacterium SM23_73_3	3310	0.0246016
Bacteria	unclassified Bacteria	Bacteria candidate phyla	Candidatus Rokubacteria			Candidatus Rokubacteria bacterium 13_2_20CM_2_70_11	3308	0.0245868
Bacteria	candidate division Zixibacteria					candidate division Zixibacteria bacterium RBG_16_48_11	3305	0.0245645
Bacteria	Cyanobacteria	unclassified Cyanobacteria				Cyanobacteria bacterium 13_1_20CM_4_61_6	3305	0.0245645
Bacteria	Aquificae <phylum>	Aquificae	Desulfurobacteriales	Desulfurobacteriaceae	Thermovibrio	Thermovibrio ammonificans	3288	0.0244381
Bacteria	Acidobacteria	unclassified Acidobacteria	unclassified Acidobacteria (miscellaneous)			Acidobacteria bacterium 13_1_20CM_2_55_15	3286	0.0244232
Bacteria	Spirochaetes	Spirochaetia	Spirochaetales	Spirochaetaceae	Spirochaeta	Spirochaeta thermophila	3279	0.0243712
Bacteria	Firmicutes	Clostridia	Clostridiales	Heliobacteriaceae	Heliobacterium	Heliobacterium modesticaldum	3275	0.0243415
Bacteria	unclassified Bacteria	Bacteria candidate phyla	Candidatus Rokubacteria			Candidatus Rokubacteria bacterium 13_1_40CM_4_67_11	3267	0.024282
Bacteria	Proteobacteria	Deltaproteobacteria	Myxococcales	Archangiaceae	Archangium	Archangium violaceum	3258	0.0242151
Bacteria	Actinobacteria	unclassified Actinobacteria				Actinobacteria bacterium RBG_16_67_10	3243	0.0241036
Bacteria	Actinobacteria	Rubrobacteria	Rubrobacterales	Rubrobacteraceae	Rubrobacter	Rubrobacter aplysinae	3203	0.0238063
Bacteria	Deinococcus-Thermus	Deinococci	Thermales	Thermaceae	Thermus	Thermus sp. CCB_US3_UF1	3201	0.0237915
Bacteria	Deinococcus-Thermus	Deinococci	Thermales	Thermaceae	Thermus	Thermus brockianus	3197	0.0237618
Bacteria	Firmicutes	Negativicutes	Selenomonadales	Sporomusaceae	Sporolituus	Sporolituus thermophilus	3178	0.0236205
Bacteria	Proteobacteria	Deltaproteobacteria	unclassified Deltaproteobacteria	unclassified Deltaproteobacteria (miscellaneous)		Deltaproteobacteria bacterium RBG_16_55_12	3167	0.0235388
Bacteria	Chloroflexi	unclassified Chloroflexi	unclassified Chloroflexi (miscellaneous)			Chloroflexi bacterium RBG_19FT_COMBO_55_16	3150	0.0234124
Bacteria	unclassified Bacteria	Bacteria candidate phyla	Candidatus Eisenbacteria			Candidatus Eisenbacteria bacterium RBG_19FT_COMBO_70_11	3143	0.0233604
Bacteria	Proteobacteria	Deltaproteobacteria	Syntrophobacterales	Syntrophaceae	Desulfobacca	Desulfobacca sp. 4484_104	3131	0.0232712
Bacteria	Gemmatimonadetes	unclassified Gemmatimonadetes				Gemmatimonadetes bacterium 13_1_40CM_70_11	3130	0.0232638
Bacteria	Firmicutes	Bacilli	Bacillales	Paenibacillaceae	Aneurinibacillus group	Aneurinibacillus	3125	0.0232266
Bacteria	Planctomycetes	unclassified Planctomycetes				Planctomycetes bacterium DG_23	3120	0.0231894
Archaea	Thaumarchaeota	unclassified Thaumarchaeota	unclassified Thaumarchaeota (miscellaneous)			Thaumarchaeota archaeon 13_1_40CM_38_12	3120	0.0231894
Bacteria	Aquificae <phylum>	Aquificae	Aquificales	Aquificaceae	Thermocrinis	Thermocrinis sp. GBS	3120	0.0231894
Bacteria	Proteobacteria	Deltaproteobacteria	unclassified Deltaproteobacteria	unclassified Deltaproteobacteria (miscellaneous)		Deltaproteobacteria bacterium GWD2_55_8	3112	0.02313
Bacteria	Firmicutes	Clostridia	Clostridiales	unclassified Clostridiales	unclassified Clostridiales (miscellaneous)	Clostridiales bacterium DRI-13	3103	0.0230631
Bacteria	Proteobacteria	Deltaproteobacteria	Myxococcales	Archangiaceae	Archangium	Archangium gephyra	3086	0.0229367
Bacteria	Planctomycetes	Planctomycetia	Planctomycetales	Planctomycetaceae	Planctomyces	Planctomyces sp. SH-PL62	3085	0.0229293
Bacteria	Proteobacteria	Deltaproteobacteria	Myxococcales	Archangiaceae	Hyalangium	Hyalangium minutum	3070	0.0228178
Bacteria	Firmicutes	Clostridia	Clostridiales	Peptococcaceae	Desulfotomaculum	Desulfotomaculum geothermicum	3069	0.0228104
Bacteria	Firmicutes	Clostridia	Clostridiales	Peptococcaceae	Thermincola	Thermincola ferriacetica	3068	0.022803
Bacteria	unclassified Bacteria	unclassified Bacteria (miscellaneous)				bacterium SM23_31	3062	0.0227584
Bacteria	Planctomycetes	Planctomycetia	Planctomycetales	unclassified Planctomycetales	unclassified Planctomycetales (miscellaneous)	Planctomycetales bacterium 71-10	3060	0.0227435
Bacteria	Proteobacteria	Deltaproteobacteria	Syntrophobacterales	Syntrophobacteraceae	Syntrophobacter	Syntrophobacter fumaroxidans	3043	0.0226171
Bacteria	Proteobacteria	Deltaproteobacteria	Desulfuromonadales	Desulfuromonadaceae	Desulfuromonas	Desulfuromonas soudanensis	3042	0.0226097
Bacteria	Proteobacteria	Deltaproteobacteria	unclassified Deltaproteobacteria	unclassified Deltaproteobacteria (miscellaneous)		Deltaproteobacteria bacterium RBG_19FT_COMBO_46_12	3041	0.0226023
Bacteria	Ignavibacteriae	Ignavibacteria	Ignavibacteriales	Melioribacteraceae	Melioribacter	Melioribacter roseus	3039	0.0225874
Bacteria	Gemmatimonadetes	unclassified Gemmatimonadetes				Gemmatimonadetes bacterium GWC2_71_10	3036	0.0225651
Bacteria	Ignavibacteriae	Ignavibacteria	unclassified Ignavibacteria			Ignavibacteria bacterium GWB2_35_12	3035	0.0225577
Bacteria	Firmicutes	Clostridia	Clostridiales	Peptococcaceae	unclassified Peptococcaceae	Peptococcaceae bacterium 1109	3025	0.0224834
Bacteria	Firmicutes	Clostridia	Thermoanaerobacterales	Thermoanaerobacteraceae	Carboxydothermus	Carboxydothermus hydrogenoformans	3024	0.0224759
Bacteria	Actinobacteria	Thermoleophilia	Solirubrobacterales	Solirubrobacteraceae	Solirubrobacter	Solirubrobacter sp. URHD0082	3023	0.0224685
Bacteria	Proteobacteria	Deltaproteobacteria	Myxococcales	Myxococcaceae	Myxococcus	Myxococcus fulvus	3008	0.022357
Bacteria	Proteobacteria	Gammaproteobacteria	Nevskiales	Sinobacteraceae	Steroidobacter	Steroidobacter denitrificans	2989	0.0222158
Bacteria	Proteobacteria	Deltaproteobacteria	unclassified Deltaproteobacteria	unclassified Deltaproteobacteria (miscellaneous)		Deltaproteobacteria bacterium RIFCSPLOWO2_02_FULL_47_10	2979	0.0221415
Bacteria	Actinobacteria	Actinobacteria	unclassified Actinobacteria (class)	unclassified Actinobacteria (class) (miscellaneous)		Actinobacteria bacterium IMCC26256	2978	0.022134
Bacteria	Chloroflexi	unclassified Chloroflexi	unclassified Chloroflexi (miscellaneous)			Chloroflexi bacterium 13_1_20CM_66_33	2978	0.022134
Bacteria	Spirochaetes	Spirochaetia	Spirochaetales	Spirochaetaceae	Spirochaeta	Spirochaeta odontotermitis	2978	0.022134
Bacteria	unclassified Bacteria	Bacteria candidate phyla	Candidatus Rokubacteria			Candidatus Rokubacteria bacterium RIFCSPLOWO2_02_FULL_71_18	2977	0.0221266
Archaea	Thaumarchaeota	unclassified Thaumarchaeota	unclassified Thaumarchaeota (miscellaneous)			Thaumarchaeota archaeon CSP1-1	2972	0.0220894
Bacteria	Chloroflexi	unclassified Chloroflexi	unclassified Chloroflexi (miscellaneous)			Chloroflexi bacterium RIFCSPLOWO2_02_FULL_71_16	2965	0.0220374
Bacteria	Proteobacteria	Deltaproteobacteria	unclassified Deltaproteobacteria	unclassified Deltaproteobacteria (miscellaneous)		Deltaproteobacteria bacterium RIFCSPLOWO2_12_FULL_60_16	2963	0.0220225
Bacteria	unclassified Bacteria	Bacteria candidate phyla	Candidatus Rokubacteria			Candidatus Rokubacteria bacterium 13_1_40CM_69_96	2955	0.0219631
Bacteria	Proteobacteria	Gammaproteobacteria	Chromatiales	Chromatiaceae	Nitrosococcus	Nitrosococcus halophilus	2944	0.0218813
Bacteria	Firmicutes	Negativicutes	Selenomonadales	Sporomusaceae	Thermosinus	Thermosinus carboxydivorans	2938	0.0218367
Bacteria	Gemmatimonadetes	unclassified Gemmatimonadetes				Gemmatimonadetes bacterium 13_2_20CM_2_65_7	2934	0.021807
Bacteria	Chloroflexi	unclassified Chloroflexi	unclassified Chloroflexi (miscellaneous)			Chloroflexi bacterium RBG_13_51_18	2919	0.0216955
Bacteria	unclassified Bacteria	Bacteria candidate phyla	Candidatus Desantisbacteria			Candidatus Desantisbacteria bacterium CG1_02_49_89	2918	0.0216881
Bacteria	Proteobacteria	Betaproteobacteria	unclassified Betaproteobacteria	unclassified Betaproteobacteria (miscellaneous)		Betaproteobacteria bacterium RIFCSPLOWO2_12_FULL_62_58	2916	0.0216732
Bacteria	Proteobacteria	Deltaproteobacteria	Syntrophobacterales	Syntrophaceae	Desulfomonile	Desulfomonile tiedjei	2902	0.0215692
Bacteria	Chloroflexi	unclassified Chloroflexi	unclassified Chloroflexi (miscellaneous)			Chloroflexi bacterium RBG_13_51_52	2893	0.0215023
Bacteria	Chloroflexi	unclassified Chloroflexi	unclassified Chloroflexi (miscellaneous)			Chloroflexi bacterium OLB13	2890	0.02148
Bacteria	Chloroflexi	unclassified Chloroflexi	unclassified Chloroflexi (miscellaneous)			Chloroflexi bacterium RBG_16_64_43	2881	0.0214131
Bacteria	Chloroflexi	unclassified Chloroflexi	unclassified Chloroflexi (miscellaneous)			Chloroflexi bacterium 13_1_40CM_67_9	2872	0.0213462
Bacteria	Planctomycetes	Planctomycetia	Planctomycetales	Planctomycetaceae	Planctomyces	Planctomyces sp. SH-PL14	2861	0.0212644
Bacteria	unclassified Bacteria	Bacteria candidate phyla	Candidatus Aminicenantes	unclassified Aminicenantes		Candidatus Aminicenantes bacterium RBG_16_63_14	2853	0.021205
Bacteria	Nitrospirae	unclassified Nitrospirae				Nitrospirae bacterium GWA2_42_11	2844	0.0211381
Bacteria	Bacteroidetes	unclassified Bacteroidetes	unclassified Bacteroidetes (miscellaneous)			Bacteriodetes bacterium 13_1_20CM_4_60_6	2838	0.0210935
Bacteria	Proteobacteria	Deltaproteobacteria	unclassified Deltaproteobacteria	unclassified Deltaproteobacteria (miscellaneous)		Deltaproteobacteria bacterium RBG_13_52_11b	2827	0.0210117
Bacteria	Chloroflexi	unclassified Chloroflexi	unclassified Chloroflexi (miscellaneous)			Chloroflexi bacterium RIFCSPLOWO2_12_FULL_71_12	2825	0.0209969
Bacteria	Proteobacteria	Betaproteobacteria	unclassified Betaproteobacteria	unclassified Betaproteobacteria (miscellaneous)		Betaproteobacteria bacterium RIFCSPHIGHO2_12_FULL_69_13	2812	0.0209002
Bacteria	Proteobacteria	Deltaproteobacteria	Myxococcales	unclassified Myxococcales	unclassified Myxococcales (miscellaneous)	Myxococcales bacterium 68-20	2812	0.0209002
Bacteria	Planctomycetes	Planctomycetia	Candidatus Brocadiales	Candidatus Brocadiaceae	Candidatus Scalindua	Candidatus Scalindua rubra	2811	0.0208928
Bacteria	Calditrichaeota				Caldithrix	Caldithrix sp. RBG_13_44_9	2797	0.0207887
Bacteria	unclassified Bacteria	Bacteria candidate phyla	Candidatus Schekmanbacteria			Candidatus Schekmanbacteria bacterium GWA2_38_9	2787	0.0207144
Bacteria	Proteobacteria	Deltaproteobacteria	Desulfarculales	Desulfarculaceae	Desulfocarbo	Desulfocarbo indianensis	2787	0.0207144
Bacteria	Planctomycetes	unclassified Planctomycetes				Planctomycetes bacterium RIFCSPHIGHO2_02_FULL_52_58	2783	0.0206847
Bacteria	Chloroflexi	environmental samples <Green non-sulfur bacteria>				uncultured Chloroflexi bacterium	2779	0.020655
Bacteria	Firmicutes	Clostridia	Clostridiales	Peptococcaceae	Desulfotomaculum	Desulfotomaculum kuznetsovii	2771	0.0205955
Bacteria	Firmicutes	Clostridia	Clostridiales	Syntrophomonadaceae	Dethiobacter	Dethiobacter alkaliphilus	2768	0.0205732
Bacteria	Planctomycetes	Planctomycetia	Planctomycetales	unclassified Planctomycetales	unclassified Planctomycetales (miscellaneous)	Planctomycetales bacterium 4484_123	2759	0.0205063
Bacteria	unclassified Bacteria	Bacteria candidate phyla	Candidatus Rokubacteria			Candidatus Rokubacteria bacterium 13_1_40CM_4_69_39	2752	0.0204543
Bacteria	Actinobacteria	unclassified Actinobacteria				Actinobacteria bacterium RBG_16_68_21	2751	0.0204468
Bacteria	Candidatus Omnitrophica	unclassified Candidatus Omnitrophica				Omnitrophica bacterium RIFCSPLOWO2_12_FULL_50_11	2746	0.0204097
Bacteria	Proteobacteria	Deltaproteobacteria	Myxococcales	Anaeromyxobacteraceae	Anaeromyxobacter	Anaeromyxobacter dehalogenans	2744	0.0203948
Bacteria	Firmicutes	Clostridia	Thermoanaerobacterales	Thermoanaerobacterales Family III. Incertae Sedis	Thermovenabulum	Thermovenabulum gondwanense	2733	0.0203131
Bacteria	Actinobacteria	unclassified Actinobacteria				Actinobacteria bacterium CG2_30_50_142	2729	0.0202833
Archaea	Thaumarchaeota	Nitrososphaeria	Nitrososphaerales	Nitrososphaeraceae	Nitrososphaera	Candidatus Nitrososphaera sp. 13_1_40CM_48_12	2729	0.0202833
Bacteria	Planctomycetes	Planctomycetia	Planctomycetales	Planctomycetaceae	Schlesneria	Schlesneria paludicola	2729	0.0202833
Bacteria	Planctomycetes	Phycisphaerae	unclassified Phycisphaerae			Phycisphaerae bacterium SM1_79	2728	0.0202759
Bacteria	Firmicutes	Clostridia	Clostridiales	Peptococcaceae	Desulfosporosinus	Desulfosporosinus sp. BRH_c37	2722	0.0202313
Archaea	Thaumarchaeota	unclassified Thaumarchaeota			Candidatus Nitrosotenuis	Candidatus Nitrosotenuis chungbukensis	2720	0.0202164
Bacteria	Chloroflexi	unclassified Chloroflexi	unclassified Chloroflexi (miscellaneous)			Chloroflexi bacterium RBG_16_70_13	2719	0.020209
Bacteria	Spirochaetes	unclassified Spirochaetes				Spirochaetes bacterium RBG_16_67_19	2715	0.0201793
Bacteria	Ignavibacteriae	Ignavibacteria	unclassified Ignavibacteria			Ignavibacteria bacterium GWF2_33_9	2714	0.0201718
Bacteria	Ignavibacteriae	Ignavibacteria	Ignavibacteriales	Ignavibacteriaceae	Ignavibacterium	Ignavibacterium album	2712	0.020157
Archaea	environmental samples <Archaea>					uncultured archaeon	2712	0.020157
Bacteria	Thermodesulfobacteria <phylum>	Thermodesulfobacteria	Thermodesulfobacteriales	Thermodesulfobacteriaceae	Thermodesulfatator	Thermodesulfatator atlanticus	2688	0.0199786
Bacteria	Chloroflexi	Anaerolineae	unclassified Anaerolineae			Anaerolineae bacterium CG2_30_57_67	2685	0.0199563
Bacteria	unclassified Bacteria	Bacteria candidate phyla	candidate division TA06			candidate division TA06 bacterium DG_26	2681	0.0199266
Archaea	Candidatus Bathyarchaeota	unclassified Candidatus Bathyarchaeota				Candidatus Bathyarchaeota archaeon BA1	2669	0.0198374
Bacteria	Chloroflexi	unclassified Chloroflexi	unclassified Chloroflexi (miscellaneous)			Chloroflexi bacterium RBG_13_56_8b	2664	0.0198002
Bacteria	Planctomycetes	unclassified Planctomycetes				Planctomycetes bacterium SM23_32	2657	0.0197482
Bacteria	Proteobacteria	Deltaproteobacteria	Syntrophobacterales	Syntrophaceae	unclassified Syntrophaceae	Syntrophaceae bacterium CG2_30_49_12	2656	0.0197408
Bacteria	Firmicutes	Clostridia	Thermoanaerobacterales	Thermoanaerobacteraceae	Caldanaerobius	Caldanaerobius polysaccharolyticus	2640	0.0196218
Bacteria	Proteobacteria	Deltaproteobacteria		Candidatus Desulfofervidaceae	Candidatus Desulfofervidus	Candidatus Desulfofervidus auxilii	2622	0.0194881
Bacteria	Chloroflexi	Anaerolineae	Anaerolineales	Anaerolineaceae	Ornatilinea	Ornatilinea apprima	2617	0.0194509
Bacteria	Thermodesulfobacteria <phylum>	Thermodesulfobacteria	Thermodesulfobacteriales	Thermodesulfobacteriaceae	Thermodesulfobacterium	Thermodesulfobacterium hydrogeniphilum	2602	0.0193394
Bacteria	Elusimicrobia	unclassified Elusimicrobia				Elusimicrobia bacterium RIFCSPLOWO2_01_FULL_59_12	2601	0.019332
Bacteria	Proteobacteria	Deltaproteobacteria	unclassified Deltaproteobacteria	unclassified Deltaproteobacteria (miscellaneous)		Deltaproteobacteria bacterium RBG_13_47_9	2594	0.0192799
Bacteria	Nitrospirae	unclassified Nitrospirae				Nitrospirae bacterium HCH-1	2594	0.0192799
Bacteria	Firmicutes	Bacilli	Bacillales	Alicyclobacillaceae	Alicyclobacillus	Alicyclobacillus acidocaldarius	2591	0.0192576
Bacteria	Proteobacteria	Deltaproteobacteria	Desulfobacterales	Desulfobacteraceae	Desulfatitalea	Desulfatitalea tepidiphila	2571	0.019109
Bacteria	Chloroflexi	unclassified Chloroflexi	unclassified Chloroflexi (miscellaneous)			Chloroflexi bacterium RBG_16_58_8	2565	0.0190644
Bacteria	Planctomycetes	Planctomycetia	Candidatus Brocadiales	Candidatus Brocadiaceae	Candidatus Jettenia	Candidatus Jettenia caeni	2558	0.0190124
Bacteria	Planctomycetes	Planctomycetia	Planctomycetales	Planctomycetaceae	unclassified Planctomycetaceae	Planctomycetaceae bacterium SCGC AG-212-D15	2558	0.0190124
Bacteria	Deinococcus-Thermus	Deinococci	Thermales	Thermaceae	Thermus	Thermus sp. 2.9	2558	0.0190124
Bacteria	Cyanobacteria	Synechococcales		Leptolyngbyaceae	Phormidesmis	Phormidesmis priestleyi	2556	0.0189975
Bacteria	Chloroflexi	unclassified Chloroflexi	unclassified Chloroflexi (miscellaneous)			Chloroflexi bacterium RBG_19FT_COMBO_47_15	2551	0.0189603
Bacteria	Proteobacteria	Deltaproteobacteria	Myxococcales	Myxococcaceae	Myxococcus	Myxococcus stipitatus	2549	0.0189455
Bacteria	unclassified Bacteria	Bacteria candidate phyla	Candidatus Schekmanbacteria			Candidatus Schekmanbacteria bacterium RIFCSPLOWO2_02_FULL_38_14	2539	0.0188712
Bacteria	Firmicutes	Clostridia	Clostridiales	Peptococcaceae	Desulfotomaculum	Desulfotomaculum hydrothermale	2537	0.0188563
Bacteria	Firmicutes	Bacilli	Bacillales	Paenibacillaceae	Brevibacillus	Brevibacillus panacihumi	2536	0.0188489
Bacteria	Acidobacteria	unclassified Acidobacteria	unclassified Acidobacteria (miscellaneous)			Acidobacteria bacterium 13_1_40CM_3_65_5	2535	0.0188414
Bacteria	Proteobacteria	Deltaproteobacteria	unclassified Deltaproteobacteria	unclassified Deltaproteobacteria (miscellaneous)		Deltaproteobacteria bacterium RBG_13_52_11	2522	0.0187448
Bacteria	Nitrospirae	unclassified Nitrospirae				Nitrospirae bacterium 13_2_20CM_2_62_8	2515	0.0186928
Bacteria	candidate division Zixibacteria					candidate division Zixibacteria bacterium RBG_16_43_9	2514	0.0186853
Bacteria	Proteobacteria	Deltaproteobacteria	Desulfobacterales	Desulfobacteraceae	Desulfatiglans	Desulfatiglans anilini	2510	0.0186556
Bacteria	Proteobacteria	Gammaproteobacteria	Pseudomonadales	Pseudomonadaceae	Pseudomonas	Pseudomonas aeruginosa group	2509	0.0186482
Bacteria	Actinobacteria	unclassified Actinobacteria				Actinobacteria bacterium RBG_13_55_18	2506	0.0186259
Bacteria	Firmicutes	Clostridia	Clostridiales	Caldicoprobacteraceae	Caldicoprobacter	Caldicoprobacter oshimai	2494	0.0185367
Bacteria	Acidobacteria	unclassified Acidobacteria	unclassified Acidobacteria (miscellaneous)			Acidobacteria bacterium RBG_16_68_9	2491	0.0185144
Bacteria	Chloroflexi	unclassified Chloroflexi	unclassified Chloroflexi (miscellaneous)			Chloroflexi bacterium 13_1_40CM_68_21	2483	0.0184549
Bacteria	Firmicutes	Clostridia	Clostridiales	Peptococcaceae	unclassified Peptococcaceae	Peptococcaceae bacterium BRH_c8a	2478	0.0184178
Bacteria	Gemmatimonadetes	unclassified Gemmatimonadetes				Gemmatimonadetes bacterium 13_2_20CM_70_9	2473	0.0183806
Bacteria	Thermotogae <phylum>	Thermotogae	Thermotogales	Thermotogaceae	Thermotoga	Thermotoga naphthophila	2472	0.0183732
Archaea	Candidatus Bathyarchaeota	unclassified Candidatus Bathyarchaeota				Candidatus Bathyarchaeota archaeon B23	2457	0.0182617
Bacteria	Actinobacteria	Actinobacteria	Pseudonocardiales	Pseudonocardiaceae	Pseudonocardia	Pseudonocardia autotrophica	2451	0.0182171
Bacteria	Proteobacteria	Deltaproteobacteria	Myxococcales	Polyangiaceae	Chondromyces	Chondromyces apiculatus	2450	0.0182097
Bacteria	Nitrospirae	Nitrospira <class>	Nitrospirales	Nitrospiraceae	Leptospirillum	Leptospirillum ferriphilum	2450	0.0182097
Bacteria	Thermotogae <phylum>	Thermotogae	Thermotogales	Thermotogaceae	Pseudothermotoga	Pseudothermotoga thermarum	2445	0.0181725
Bacteria	Nitrospirae	Nitrospira <class>	Nitrospirales	Nitrospiraceae	Nitrospira	Nitrospira sp. ND1	2444	0.0181651
Archaea	Thaumarchaeota	environmental samples <Thaumarchaeota>				uncultured marine thaumarchaeote KM3_31_E07	2437	0.018113
Bacteria	Proteobacteria	Deltaproteobacteria	unclassified Deltaproteobacteria	unclassified Deltaproteobacteria (miscellaneous)		Deltaproteobacteria bacterium 13_1_40CM_4_54_4	2436	0.0181056
Bacteria	Actinobacteria	Coriobacteriia	Coriobacteriales	Coriobacteriaceae	unclassified Coriobacteriaceae	Coriobacteriaceae bacterium EMTCatB1	2432	0.0180759
Bacteria	Proteobacteria	Deltaproteobacteria	Myxococcales	Polyangiaceae	Chondromyces	Chondromyces crocatus	2426	0.0180313
Bacteria	Chlorobi	Chlorobia	Chlorobiales	Chlorobiaceae	Chloroherpeton	Chloroherpeton thalassium	2419	0.0179793
Bacteria	Deinococcus-Thermus	Deinococci	Thermales	Thermaceae	Thermus	Thermus parvatiensis	2411	0.0179198
Bacteria	Planctomycetes	unclassified Planctomycetes				Planctomycetes bacterium RBG_16_43_13	2406	0.0178826
Bacteria	Elusimicrobia	unclassified Elusimicrobia				Elusimicrobia bacterium RIFCSPHIGHO2_01_FULL_64_10	2395	0.0178009
Bacteria	Ignavibacteriae	Ignavibacteria	unclassified Ignavibacteria			Ignavibacteria bacterium CG1_02_37_35	2395	0.0178009
Bacteria	Gemmatimonadetes	Gemmatimonadetes <class>	Gemmatimonadales	Gemmatimonadaceae	Gemmatimonas	Gemmatimonas aurantiaca	2386	0.017734
Bacteria	Gemmatimonadetes	unclassified Gemmatimonadetes				Gemmatimonadetes bacterium RBG_16_66_8	2373	0.0176374
Bacteria	unclassified Bacteria	Bacteria candidate phyla	candidate division WOR-3			candidate division WOR_3 bacterium SM23_60	2372	0.0176299
Bacteria	unclassified Bacteria	Bacteria candidate phyla	Candidatus Rokubacteria			Candidatus Rokubacteria bacterium RIFCSPHIGHO2_02_FULL_69_13	2371	0.0176225
Bacteria	Proteobacteria	Deltaproteobacteria	Syntrophobacterales	Syntrophobacteraceae	unclassified Syntrophobacteraceae	Syntrophobacteraceae bacterium CG2_30_61_12	2370	0.0176151
Bacteria	Acidobacteria	Acidobacteriia	Acidobacteriales	Acidobacteriaceae	Granulicella	Granulicella tundricola	2363	0.017563
Bacteria	Verrucomicrobia	Opitutae	Opitutales	Opitutaceae	Opitutus	Opitutus terrae	2360	0.0175407
Bacteria	Actinobacteria	unclassified Actinobacteria				Actinobacteria bacterium RBG_16_68_12	2355	0.0175036
Bacteria	Armatimonadetes	unclassified Armatimonadetes				Armatimonadetes bacterium RBG_16_58_9	2353	0.0174887
Bacteria	Proteobacteria	Deltaproteobacteria	unclassified Deltaproteobacteria	unclassified Deltaproteobacteria (miscellaneous)		Deltaproteobacteria bacterium RBG_16_50_11	2353	0.0174887
Bacteria	Acidobacteria	unclassified Acidobacteria	unclassified Acidobacteria (miscellaneous)			Acidobacteria bacterium 13_2_20CM_56_17	2349	0.017459
Bacteria	Cyanobacteria	Synechococcales		Synechococcaceae	Synechococcus	Synechococcus sp. JA-3-3Ab	2348	0.0174515
Bacteria	Planctomycetes	Planctomycetia	Planctomycetales	Planctomycetaceae	Gimesia	Gimesia maris	2347	0.0174441
Bacteria	Firmicutes	Clostridia	Thermoanaerobacterales	Thermoanaerobacterales Family III. Incertae Sedis	Caldanaerovirga	Caldanaerovirga acetigignens	2346	0.0174367
Bacteria	Proteobacteria	Deltaproteobacteria	Myxococcales	Kofleriaceae	Haliangium	Haliangium ochraceum	2343	0.0174144
Bacteria	Proteobacteria	Deltaproteobacteria	unclassified Deltaproteobacteria	unclassified Deltaproteobacteria (miscellaneous)		Deltaproteobacteria bacterium RBG_16_54_11	2342	0.017407
Bacteria	Armatimonadetes	unclassified Armatimonadetes				Armatimonadetes bacterium 55-13	2337	0.0173698
Bacteria	Proteobacteria	Betaproteobacteria	unclassified Betaproteobacteria	unclassified Betaproteobacteria (miscellaneous)		Betaproteobacteria bacterium RIFCSPLOWO2_02_64_14	2328	0.0173029
Bacteria	Firmicutes	Clostridia	Clostridiales	Peptococcaceae	Desulfotomaculum	Desulfotomaculum putei	2317	0.0172211
Archaea	Euryarchaeota	Hadesarchaea	unclassified Hadesarchaea			Hadesarchaea archaeon YNP_45	2317	0.0172211
Bacteria	Firmicutes	Clostridia	Clostridiales	Peptococcaceae	unclassified Peptococcaceae	Peptococcaceae bacterium BRH_c4a	2309	0.0171617
Bacteria	environmental samples <Bacteria>					uncultured bacterium F39-01	2300	0.0170948
Bacteria	Acidobacteria	Holophagae	Holophagales	Holophagaceae	Geothrix	Geothrix fermentans	2297	0.0170725
Archaea	Thaumarchaeota	unclassified Thaumarchaeota			Candidatus Nitrosotenuis	Candidatus Nitrosotenuis cloacae	2295	0.0170576
Bacteria	Proteobacteria	Gammaproteobacteria	Methylococcales	Methylococcaceae	Methylocaldum	Methylocaldum szegediense	2288	0.0170056
Bacteria	Verrucomicrobia	Verrucomicrobiae	Verrucomicrobiales	Verrucomicrobiaceae	Verrucomicrobium	Verrucomicrobium sp. 3C	2284	0.0169759
Bacteria	Firmicutes	Bacilli	Bacillales	Alicyclobacillaceae	Alicyclobacillus	Alicyclobacillus herbarius	2283	0.0169684
Bacteria	unclassified Bacteria	Bacteria candidate phyla	Candidatus Rokubacteria			Candidatus Rokubacteria bacterium 13_1_20CM_2_70_7	2282	0.016961
Bacteria	unclassified Bacteria	Bacteria candidate phyla	Candidatus Schekmanbacteria			Candidatus Schekmanbacteria bacterium GWA2_38_11	2281	0.0169536
Bacteria	Proteobacteria	Deltaproteobacteria	Myxococcales	Nannocystaceae	Nannocystis	Nannocystis exedens	2278	0.0169313
Bacteria	Nitrospirae	unclassified Nitrospirae				Nitrospirae bacterium GWC2_57_13	2260	0.0167975
Bacteria	Firmicutes	Bacilli	Bacillales	Paenibacillaceae	Brevibacillus	Brevibacillus parabrevis	2257	0.0167752
Bacteria	Planctomycetes	unclassified Planctomycetes				Planctomycetes bacterium RBG_16_55_9	2257	0.0167752
Bacteria	Gemmatimonadetes	unclassified Gemmatimonadetes				Gemmatimonadetes bacterium 13_1_40CM_70_15	2254	0.0167529
Bacteria	Nitrospirae	Nitrospira <class>	Nitrospirales	Nitrospiraceae	Nitrospira	Nitrospira japonica	2240	0.0166488
Bacteria	Acidobacteria	Acidobacteriia	Acidobacteriales	Acidobacteriaceae	Terriglobus	Terriglobus sp. TAA 43	2239	0.0166414
Bacteria	Firmicutes	Clostridia	Thermoanaerobacterales	Thermoanaerobacterales Family IV. Incertae Sedis	Mahella	Mahella australiensis	2238	0.016634
Bacteria	Proteobacteria	Deltaproteobacteria	Myxococcales	Archangiaceae	Cystobacter	Cystobacter fuscus	2237	0.0166265
Bacteria	Firmicutes	Clostridia	Clostridiales	Syntrophomonadaceae	Thermosyntropha	Thermosyntropha lipolytica	2235	0.0166117
Bacteria	candidate division Zixibacteria					candidate division Zixibacteria bacterium RBG_16_50_21	2232	0.0165894
Bacteria	Actinobacteria	unclassified Actinobacteria				Actinobacteria bacterium 13_1_20CM_4_69_9	2226	0.0165448
Bacteria	Thermodesulfobacteria <phylum>	Thermodesulfobacteria	Thermodesulfobacteriales	Thermodesulfobacteriaceae	Thermodesulfatator	Thermodesulfatator indicus	2223	0.0165225
Bacteria	Proteobacteria	Alphaproteobacteria	unclassified Alphaproteobacteria	unclassified Alphaproteobacteria (miscellaneous)		Alphaproteobacteria bacterium 13_2_20CM_2_64_7	2222	0.016515
Bacteria	Firmicutes	Clostridia	Clostridiales	Peptococcaceae	unclassified Peptococcaceae	Peptococcaceae bacterium BICA1-7	2217	0.0164779
Bacteria	Planctomycetes	unclassified Planctomycetes				Planctomycetes bacterium SM23_25	2213	0.0164482
Bacteria	Actinobacteria	Actinobacteria	Pseudonocardiales	Pseudonocardiaceae	Pseudonocardia	Pseudonocardia thermophila	2211	0.0164333
Bacteria	Firmicutes	Clostridia	Clostridiales	Syntrophomonadaceae	Syntrophomonas	Syntrophomonas wolfei	2210	0.0164259
Bacteria	unclassified Bacteria	Bacteria candidate phyla	candidate division KSB1	unclassified candidate division KSB1		candidate division KSB1 bacterium RBG_16_48_16	2200	0.0163515
Bacteria	Planctomycetes	unclassified Planctomycetes				Planctomycetes bacterium GWF2_42_9	2200	0.0163515
Bacteria	Actinobacteria	Actinobacteria	Pseudonocardiales	Pseudonocardiaceae	Pseudonocardia	Pseudonocardia ammonioxydans	2200	0.0163515
Bacteria	Proteobacteria	Deltaproteobacteria	Myxococcales	Archangiaceae	Cystobacter	Cystobacter ferrugineus	2199	0.0163441
Bacteria	Proteobacteria	Deltaproteobacteria	unclassified Deltaproteobacteria	unclassified Deltaproteobacteria (miscellaneous)		Deltaproteobacteria bacterium GWC2_42_11	2195	0.0163144
Bacteria	Actinobacteria	Thermoleophilia	Solirubrobacterales	unclassified Solirubrobacterales		Solirubrobacterales bacterium URHD0059	2181	0.0162103
Archaea	Thaumarchaeota	Cenarchaeales		Cenarchaeaceae	Cenarchaeum	Cenarchaeum symbiosum	2180	0.0162029
Bacteria	Proteobacteria	Deltaproteobacteria	Desulfobacterales	Desulfobacteraceae	unclassified Desulfobacteraceae	Desulfobacteraceae bacterium IS3	2180	0.0162029
Bacteria	Proteobacteria	Deltaproteobacteria	Myxococcales	unclassified Sorangiineae	Minicystis	Minicystis rosea	2177	0.0161806
Bacteria	Planctomycetes	unclassified Planctomycetes				Planctomycetes bacterium RBG_16_64_10	2172	0.0161434
Bacteria	Proteobacteria	Deltaproteobacteria	Myxococcales	Archangiaceae	Stigmatella	Stigmatella aurantiaca	2171	0.016136
Bacteria	Chloroflexi	unclassified Chloroflexi	unclassified Chloroflexi (miscellaneous)			Chloroflexi bacterium RBG_16_69_14	2168	0.0161137
Bacteria	Cyanobacteria	Synechococcales		Leptolyngbyaceae	Leptolyngbya	Leptolyngbya sp. O-77	2164	0.016084
Bacteria	Nitrospirae	unclassified Nitrospirae				Nitrospirae bacterium RIFCSPLOWO2_02_FULL_62_14	2159	0.0160468
Bacteria	Planctomycetes	Planctomycetia	Planctomycetales	Planctomycetaceae	Planctomicrobium	Planctomicrobium piriforme	2154	0.0160096
Bacteria	Actinobacteria	unclassified Actinobacteria				Actinobacteria bacterium 13_1_20CM_3_68_9	2152	0.0159948
Bacteria	Chloroflexi	Anaerolineae	unclassified Anaerolineae			Anaerolineae bacterium CG1_02_58_13	2150	0.0159799
Bacteria	Firmicutes	Clostridia	Thermoanaerobacterales	Thermoanaerobacteraceae	Caldanaerobius	Caldanaerobius fijiensis	2147	0.0159576
Bacteria	Proteobacteria	Acidithiobacillia	Acidithiobacillales	Acidithiobacillaceae	Acidithiobacillus	Acidithiobacillus caldus	2140	0.0159056
Bacteria	Acidobacteria	unclassified Acidobacteria	unclassified Acidobacteria (miscellaneous)			Acidobacteria bacterium 13_1_40CM_4_57_6	2134	0.015861
Bacteria	unclassified Bacteria	Bacteria candidate phyla	Candidatus Rokubacteria			Candidatus Rokubacteria bacterium 13_1_20CM_4_70_14	2131	0.0158387
Bacteria	unclassified Bacteria	Bacteria candidate phyla	Candidatus Rokubacteria			Candidatus Rokubacteria bacterium GWC2_70_24	2130	0.0158313
Bacteria	Candidatus Omnitrophica	unclassified Candidatus Omnitrophica				Omnitrophica WOR_2 bacterium RIFCSPHIGHO2_02_FULL_45_21	2129	0.0158238
Bacteria	Chloroflexi	unclassified Chloroflexi	unclassified Chloroflexi (miscellaneous)			Chloroflexi bacterium 13_1_40CM_66_19	2128	0.0158164
Bacteria	unclassified Bacteria	Bacteria candidate phyla	Candidatus Glassbacteria			Candidatus Glassbacteria bacterium GWA2_58_10	2124	0.0157867
Bacteria	Proteobacteria	Alphaproteobacteria	Rhizobiales	Hyphomicrobiaceae	Rhodoplanes	Rhodoplanes sp. Z2-YC6860	2123	0.0157792
Bacteria	Proteobacteria	Deltaproteobacteria	unclassified Deltaproteobacteria	unclassified Deltaproteobacteria (miscellaneous)		Deltaproteobacteria bacterium GWB2_55_19	2113	0.0157049
Bacteria	Proteobacteria	Deltaproteobacteria	Desulfuromonadales	Geobacteraceae	unclassified Geobacteraceae	Geobacteraceae bacterium GWC2_58_44	2113	0.0157049
Bacteria	Thermodesulfobacteria <phylum>	Thermodesulfobacteria	Thermodesulfobacteriales	Thermodesulfobacteriaceae	Caldimicrobium	Caldimicrobium thiodismutans	2112	0.0156975
Bacteria	Actinobacteria	Actinobacteria	Pseudonocardiales	Pseudonocardiaceae	Pseudonocardia	Pseudonocardia acaciae	2110	0.0156826
Bacteria	Proteobacteria	Deltaproteobacteria	Syntrophobacterales	Syntrophaceae	Desulfobacca	Desulfobacca acetoxidans	2109	0.0156752
Bacteria	Acidobacteria	unclassified Acidobacteria	unclassified Acidobacteria (miscellaneous)			Acidobacteria bacterium RIFCSPLOWO2_12_FULL_67_14	2103	0.0156306
Bacteria	Gemmatimonadetes	unclassified Gemmatimonadetes				Gemmatimonadetes bacterium 13_2_20CM_69_8	2100	0.0156083
Bacteria	Nitrospirae	Nitrospira <class>	Nitrospirales	Nitrospiraceae	Nitrospira	Nitrospira sp. SCN 59-13	2100	0.0156083
Bacteria	Firmicutes	Clostridia	Clostridiales	Ruminococcaceae	Ruminococcus	environmental samples <Ruminococcus>	2084	0.0154894
Bacteria	Proteobacteria	Betaproteobacteria	Burkholderiales	Comamonadaceae	Caldimonas	Caldimonas taiwanensis	2080	0.0154596
Bacteria	Proteobacteria	Alphaproteobacteria	Rhodospirillales	unclassified Rhodospirillales	Enhydrobacter	Enhydrobacter aerosaccus	2080	0.0154596
Bacteria	unclassified Bacteria	Bacteria candidate phyla	Candidatus Rokubacteria			Candidatus Rokubacteria bacterium GWF2_70_14	2078	0.0154448
Bacteria	Gemmatimonadetes	unclassified Gemmatimonadetes				Gemmatimonadetes bacterium 13_1_40CM_3_70_8	2076	0.0154299
Bacteria	unclassified Bacteria	Bacteria candidate phyla	Candidatus Lindowbacteria			Candidatus Lindowbacteria bacterium RIFCSPLOWO2_12_FULL_62_27	2075	0.0154225
Bacteria	Firmicutes	Bacilli	Bacillales	Alicyclobacillaceae	Tumebacillus	Tumebacillus flagellatus	2073	0.0154076
Archaea	Thaumarchaeota	unclassified Thaumarchaeota	unclassified Thaumarchaeota (miscellaneous)			Thaumarchaeota archaeon 13_1_40CM_2_39_13_2	2072	0.0154002
Bacteria	Elusimicrobia	unclassified Elusimicrobia				Elusimicrobia bacterium RIFCSPLOWO2_01_FULL_54_10	2070	0.0153853
Bacteria	Chloroflexi	Chloroflexia	Herpetosiphonales	Herpetosiphonaceae	Herpetosiphon	Herpetosiphon aurantiacus	2064	0.0153407
Bacteria	Proteobacteria	Deltaproteobacteria	Desulfuromonadales	Desulfuromonadaceae	Pelobacter	Pelobacter acetylenicus	2064	0.0153407
Archaea	Candidatus Bathyarchaeota	MCG-15				miscellaneous Crenarchaeota group-15 archaeon DG-45	2063	0.0153333
Bacteria	Deinococcus-Thermus	Deinococci	Thermales	Thermaceae	Thermus	Thermus arciformis	2058	0.0152961
Bacteria	Proteobacteria	Deltaproteobacteria	Desulfuromonadales	Desulfuromonadaceae	Pelobacter	Pelobacter carbinolicus	2053	0.015259
Bacteria	unclassified Bacteria	Bacteria candidate phyla	Candidatus Edwardsbacteria			Candidatus Edwardsbacteria bacterium RifOxyC12_full_54_24	2052	0.0152515
Bacteria	Firmicutes	Bacilli	Bacillales	Thermoactinomycetaceae	Lihuaxuella	Lihuaxuella thermophila	2052	0.0152515
Bacteria	unclassified Bacteria	Bacteria candidate phyla	Candidatus Rokubacteria			Candidatus Rokubacteria bacterium RIFCSPLOWO2_12_FULL_71_19	2042	0.0151772
Bacteria	Proteobacteria	Deltaproteobacteria	unclassified Deltaproteobacteria	unclassified Deltaproteobacteria (miscellaneous)		Deltaproteobacteria bacterium RBG_13_60_28	2038	0.0151475
Bacteria	Firmicutes	Clostridia	Clostridiales	Peptococcaceae	Desulfotomaculum	Desulfotomaculum alcoholivorax	2038	0.0151475
Bacteria	Firmicutes	Bacilli	Bacillales	Bacillaceae	Caldalkalibacillus	Caldalkalibacillus thermarum	2037	0.01514
Bacteria	Firmicutes	Bacilli	Bacillales	Bacillaceae	Bacillus	Bacillus cereus group	2033	0.0151103
Bacteria	Chloroflexi	Anaerolineae	Anaerolineales	Anaerolineaceae	Leptolinea	Leptolinea tardivitalis	2024	0.0150434
Bacteria	Deinococcus-Thermus	Deinococci	Thermales	Thermaceae	Thermus	Thermus caliditerrae	2019	0.0150062
Bacteria	Proteobacteria	Deltaproteobacteria	unclassified Deltaproteobacteria	unclassified Deltaproteobacteria (miscellaneous)		delta proteobacterium NaphS2	2018	0.0149988
Bacteria	Firmicutes	Bacilli	Bacillales	Paenibacillaceae	Brevibacillus	Brevibacillus reuszeri	2008	0.0149245
Bacteria	Proteobacteria	Deltaproteobacteria	unclassified Deltaproteobacteria	unclassified Deltaproteobacteria (miscellaneous)		Deltaproteobacteria bacterium RIFOXYA12_FULL_58_15	2005	0.0149022
Bacteria	Candidatus Latescibacteria				unclassified Candidatus Latescibacteria	Candidatus Latescibacteria bacterium 4484_181	2003	0.0148873
Bacteria	Candidatus Omnitrophica	unclassified Candidatus Omnitrophica				Omnitrophica bacterium GWA2_41_15	2003	0.0148873
Bacteria	Deinococcus-Thermus	Deinococci	Thermales	Thermaceae	Thermus	Thermus amyloliquefaciens	2003	0.0148873
Bacteria	Lentisphaerae	unclassified Lentisphaerae	unclassified Lentisphaerae (miscellaneous)			Lentisphaerae bacterium RIFOXYA12_FULL_48_11	1998	0.0148502
Bacteria	Firmicutes	Bacilli	Bacillales	Thermoactinomycetaceae	Novibacillus	Novibacillus thermophilus	1996	0.0148353
Bacteria	Verrucomicrobia	Spartobacteria	Chthoniobacterales	Chthoniobacteraceae	Chthoniobacter	Chthoniobacter flavus	1989	0.0147833
Bacteria	Proteobacteria	Deltaproteobacteria	Desulfuromonadales	Geobacteraceae	Geobacter	Geobacter sulfurreducens	1988	0.0147758
Bacteria	Nitrospirae	Nitrospira <class>	unclassified Nitrospira			Nitrospira bacterium SG8_35_1	1982	0.0147312
Bacteria	Deinococcus-Thermus	Deinococci	Thermales	Thermaceae	Thermus	Thermus sp. NMX2.A1	1982	0.0147312
Bacteria	Chloroflexi	unclassified Chloroflexi	unclassified Chloroflexi (miscellaneous)			Chloroflexi bacterium RBG_13_46_9	1981	0.0147238
Bacteria	Firmicutes	Clostridia	Clostridiales	Peptococcaceae	Desulfotomaculum	Desulfotomaculum gibsoniae	1981	0.0147238
Bacteria	unclassified Bacteria	Bacteria candidate phyla	Candidatus Aminicenantes	unclassified Aminicenantes		Candidatus Aminicenantes bacterium RBG_19FT_COMBO_65_30	1978	0.0147015
Archaea	Thaumarchaeota	unclassified Thaumarchaeota	unclassified Thaumarchaeota (miscellaneous)			Thaumarchaeota archaeon 13_1_40CM_3_50_5	1977	0.0146941
Bacteria	Candidatus Omnitrophica	unclassified Candidatus Omnitrophica				Omnitrophica WOR_2 bacterium SM23_29	1971	0.0146495
Archaea	Euryarchaeota	Methanomicrobia	Methanosarcinales	unclassified Methanosarcinales	Candidatus Syntrophoarchaeum	Candidatus Syntrophoarchaeum butanivorans	1965	0.0146049
Bacteria	Planctomycetes	Planctomycetia	Planctomycetales	Planctomycetaceae	Fuerstia <Bacteria>	Fuerstia marisgermanicae	1963	0.01459
Bacteria	Proteobacteria	Deltaproteobacteria	unclassified Deltaproteobacteria	unclassified Deltaproteobacteria (miscellaneous)		Deltaproteobacteria bacterium RIFCSPHIGHO2_02_FULL_44_16	1962	0.0145826
Bacteria	Proteobacteria	Deltaproteobacteria	Desulfuromonadales	Geobacteraceae	Geobacter	Geobacter pickeringii	1952	0.0145083
Bacteria	Proteobacteria	Deltaproteobacteria	Myxococcales	Sandaracinaceae	Sandaracinus	Sandaracinus amylolyticus	1949	0.014486
Bacteria	Actinobacteria	Actinobacteria	Pseudonocardiales	Pseudonocardiaceae	Pseudonocardia	Pseudonocardia sp. 73-21	1944	0.0144488
Bacteria	Elusimicrobia	unclassified Elusimicrobia				Elusimicrobia bacterium GWA2_38_7	1935	0.0143819
Bacteria	Firmicutes	Bacilli	Bacillales	Bacillales incertae sedis	Bacillales Family X. Incertae Sedis	Thermicanus	1931	0.0143522
Bacteria	Firmicutes	Bacilli	Bacillales	Bacillales incertae sedis	Bacillales Family X. Incertae Sedis	Thermicanus	1931	0.0143522
Bacteria	Proteobacteria	Deltaproteobacteria	Syntrophobacterales	Syntrophaceae	Syntrophus	Syntrophus sp. GWC2_56_31	1928	0.0143299
Bacteria	Firmicutes	Bacilli	Bacillales	Thermoactinomycetaceae	Thermoflavimicrobium	Thermoflavimicrobium dichotomicum	1928	0.0143299
Bacteria	Firmicutes	Bacilli	Bacillales	unclassified Bacillales	Acidibacillus	Acidibacillus ferrooxidans	1925	0.0143076
Bacteria	Proteobacteria	Deltaproteobacteria	Desulfobacterales	Desulfobacteraceae	Desulfatirhabdium	Desulfatirhabdium butyrativorans	1925	0.0143076
Bacteria	Ignavibacteriae	Ignavibacteria	unclassified Ignavibacteria			Ignavibacteria bacterium GWC2_38_9	1925	0.0143076
Bacteria	Chloroflexi	unclassified Chloroflexi	unclassified Chloroflexi (miscellaneous)			Chloroflexi bacterium GWB2_54_36	1923	0.0142927
Bacteria	unclassified Bacteria	Bacteria candidate phyla	Candidatus Aminicenantes	unclassified Aminicenantes		Candidatus Aminicenantes bacterium RBG_13_64_14	1922	0.0142853
Bacteria	unclassified Bacteria	Bacteria candidate phyla	Candidatus Desantisbacteria			Candidatus Desantisbacteria bacterium CG1_02_38_46	1920	0.0142704
Bacteria	Firmicutes	unclassified Firmicutes sensu stricto	unclassified Firmicutes sensu stricto (miscellaneous)			Firmicutes bacterium ML8_F2	1916	0.0142407
Bacteria	Chloroflexi	Ktedonobacteria	Ktedonobacterales	Ktedonobacteraceae	Ktedonobacter	Ktedonobacter sp. 13_2_20CM_2_56_8	1916	0.0142407
Bacteria	Bacteroidetes	Cytophagia	Cytophagales	Cytophagaceae	Fibrisoma	Fibrisoma limi	1911	0.0142035
Bacteria	Nitrospinae	Nitrospinia	Nitrospinales	Nitrospinaceae	Nitrospina	Nitrospina gracilis	1910	0.0141961
Bacteria	Proteobacteria	Deltaproteobacteria	Desulfobacterales	Desulfobacteraceae	unclassified Desulfobacteraceae	Desulfobacteraceae bacterium 4484_190.3	1903	0.0141441
Bacteria	Gemmatimonadetes	unclassified Gemmatimonadetes				Gemmatimonadetes bacterium 13_1_40CM_3_66_12	1894	0.0140772
Bacteria	Proteobacteria	Deltaproteobacteria	Myxococcales	Archangiaceae	Stigmatella	Stigmatella erecta	1893	0.0140698
Bacteria	Proteobacteria	Gammaproteobacteria	Acidiferrobacterales	Acidiferrobacteraceae	Sulfurifustis	Sulfurifustis variabilis	1891	0.0140549
Bacteria	Candidatus Omnitrophica	unclassified Candidatus Omnitrophica				Omnitrophica WOR_2 bacterium RIFCSPHIGHO2_02_FULL_67_20	1885	0.0140103
Bacteria	Actinobacteria	Actinobacteria	Pseudonocardiales	Pseudonocardiaceae	Pseudonocardia	Pseudonocardia sp. CNS-004	1882	0.013988
Bacteria	Gemmatimonadetes	unclassified Gemmatimonadetes				Gemmatimonadetes bacterium 13_1_40CM_66_11	1875	0.013936
Bacteria	Nitrospirae	unclassified Nitrospirae				Nitrospirae bacterium CG2_30_70_394	1868	0.0138839
Archaea	Thaumarchaeota	unclassified Thaumarchaeota	unclassified Thaumarchaeota (miscellaneous)			Thaumarchaeota archaeon 13_1_40CM_4_38_7	1866	0.0138691
Bacteria	Gemmatimonadetes	unclassified Gemmatimonadetes				Gemmatimonadetes bacterium 13_2_20CM_2_69_23	1856	0.0137947
Bacteria	Firmicutes	Bacilli	Bacillales	Bacillaceae	Bacillus	Bacillus subtilis group	1855	0.0137873
Bacteria	Proteobacteria	Deltaproteobacteria	unclassified Deltaproteobacteria	unclassified Deltaproteobacteria (miscellaneous)		Deltaproteobacteria bacterium RIFOXYD12_FULL_57_12	1853	0.0137725
Archaea	Euryarchaeota	Thermoplasmata	Thermoplasmatales	unclassified Thermoplasmatales	unclassified Thermoplasmatales (miscellaneous)	Thermoplasmatales archaeon DG-70-1	1852	0.013765
Bacteria	Proteobacteria	Deltaproteobacteria	Desulfuromonadales	Geobacteraceae	Geoalkalibacter	Geoalkalibacter subterraneus	1851	0.0137576
Bacteria	Elusimicrobia	unclassified Elusimicrobia				Elusimicrobia bacterium RIFCSPLOWO2_12_FULL_59_9	1850	0.0137502
Bacteria	Nitrospirae	Nitrospira <class>	Nitrospirales	Nitrospiraceae	Thermodesulfovibrio	Thermodesulfovibrio sp. N1	1847	0.0137279
Bacteria	Proteobacteria	Gammaproteobacteria	Methylococcales	Methylothermaceae	Methylohalobius	Methylohalobius crimeensis	1846	0.0137204
Bacteria	candidate division Zixibacteria					candidate division Zixibacteria bacterium RBG_16_40_9	1845	0.013713
Bacteria	Firmicutes	Bacilli	Bacillales	Bacillaceae	Aeribacillus	Aeribacillus pallidus	1839	0.0136684
Bacteria	Proteobacteria	Deltaproteobacteria	Desulfuromonadales	Geobacteraceae	Geoalkalibacter	Geoalkalibacter ferrihydriticus	1837	0.0136535
Archaea	Euryarchaeota	unclassified Euryarchaeota			Candidatus Altiarchaeales	unclassified Candidatus Altiarchaeales	1837	0.0136535
Bacteria	unclassified Bacteria	Bacteria candidate phyla	Candidatus Rokubacteria			Candidatus Rokubacteria bacterium 13_1_20CM_4_68_9	1825	0.0135643
Bacteria	Proteobacteria	Deltaproteobacteria	unclassified Deltaproteobacteria	unclassified Deltaproteobacteria (miscellaneous)		Deltaproteobacteria bacterium DG_8	1824	0.0135569
Bacteria	Chlorobi	Chlorobia	Chlorobiales	Chlorobiaceae	Chlorobium	Chlorobium sp. GBChlB	1823	0.0135495
Bacteria	Firmicutes	Bacilli	Bacillales	Paenibacillaceae	Brevibacillus	Brevibacillus sp. OK042	1822	0.013542
Bacteria	Deinococcus-Thermus	Deinococci	Deinococcales	Deinococcaceae	Deinococcus	Deinococcus misasensis	1819	0.0135197
Bacteria	Proteobacteria	Acidithiobacillia	Acidithiobacillales	Thermithiobacillaceae	Thermithiobacillus	Thermithiobacillus tepidarius	1819	0.0135197
Bacteria	Chloroflexi	unclassified Chloroflexi	unclassified Chloroflexi (miscellaneous)			Chloroflexi bacterium OLB14	1816	0.0134974
Bacteria	Proteobacteria	Deltaproteobacteria	unclassified Deltaproteobacteria	unclassified Deltaproteobacteria (miscellaneous)		Deltaproteobacteria bacterium CG2_30_63_29	1809	0.0134454
Bacteria	Gemmatimonadetes	unclassified Gemmatimonadetes				Gemmatimonadetes bacterium 13_1_40CM_3_69_22	1799	0.0133711
Bacteria	Thermodesulfobacteria <phylum>	Thermodesulfobacteria	Thermodesulfobacteriales	Thermodesulfobacteriaceae	Thermodesulfobacterium	Thermodesulfobacterium commune	1797	0.0133562
Bacteria	Chlorobi	unclassified Chlorobi				Chlorobi bacterium OLB4	1796	0.0133488
Bacteria	Nitrospinae	unclassified Nitrospinae				Nitrospinae bacterium RIFCSPLOWO2_02_39_17	1787	0.0132819
Bacteria	Lentisphaerae	unclassified Lentisphaerae	unclassified Lentisphaerae (miscellaneous)			Lentisphaerae bacterium GWF2_57_35	1783	0.0132522
Bacteria	Elusimicrobia	unclassified Elusimicrobia				Elusimicrobia bacterium CG1_02_63_36	1779	0.0132224
Bacteria	Proteobacteria	Deltaproteobacteria	unclassified Deltaproteobacteria	unclassified Deltaproteobacteria (miscellaneous)		Deltaproteobacteria bacterium RIFCSPHIGHO2_01_FULL_43_49	1770	0.0131556
Archaea	unclassified Archaea	unclassified Archaea (miscellaneous)				archaeon RBG_16_50_20	1768	0.0131407
Bacteria	Proteobacteria	Deltaproteobacteria	Myxococcales	Anaeromyxobacteraceae	Anaeromyxobacter	Anaeromyxobacter sp. RBG_16_69_14	1767	0.0131333
Archaea	Thaumarchaeota	Nitrosopumilales		Nitrosopumilaceae	Candidatus Nitrosoarchaeum	Candidatus Nitrosoarchaeum limnia	1763	0.0131035
Bacteria	Cyanobacteria	Synechococcales		Leptolyngbyaceae	Leptolyngbya	Leptolyngbya sp. JSC-1	1763	0.0131035
Bacteria	Kiritimatiellaeota	Kiritimatiellae	Kiritimatiellales	Kiritimatiellaceae	Kiritimatiella	Kiritimatiella glycovorans	1762	0.0130961
Bacteria	unclassified Bacteria	Bacteria candidate phyla	Candidatus Schekmanbacteria			Candidatus Schekmanbacteria bacterium RBG_16_38_10	1760	0.0130812
Bacteria	Proteobacteria	Betaproteobacteria	unclassified Betaproteobacteria	unclassified Betaproteobacteria (miscellaneous)		Betaproteobacteria bacterium SG8_41	1759	0.0130738
Bacteria	Actinobacteria	unclassified Actinobacteria				Actinobacteria bacterium RBG_16_64_13	1758	0.0130664
Bacteria	Chloroflexi	unclassified Chloroflexi	unclassified Chloroflexi (miscellaneous)			Chloroflexi bacterium GWB2_49_20	1758	0.0130664
Bacteria	Bacteroidetes		Bacteroidetes Order II. Incertae sedis	Rhodothermaceae	Salisaeta	Salisaeta longa	1750	0.0130069
Bacteria	Bacteroidetes	Chitinophagia	Chitinophagales	Chitinophagaceae	Crenotalea	Crenotalea thermophila	1749	0.0129995
Bacteria	Actinobacteria	Actinobacteria	unclassified Actinobacteria (class)	unclassified Actinobacteria (class) (miscellaneous)		Actinobacteria bacterium 66_15	1740	0.0129326
Archaea	Euryarchaeota	Methanomicrobia	Methanosarcinales	Methanosaetaceae	Methanosaeta	Methanosaeta harundinacea	1739	0.0129251
Bacteria	Actinobacteria	Actinobacteria	Corynebacteriales	Mycobacteriaceae	Mycobacterium	Mycobacterium tuberculosis	1734	0.012888
Bacteria	Proteobacteria	Betaproteobacteria	Hydrogenophilales	Hydrogenophilaceae	Tepidiphilus	Tepidiphilus margaritifer	1734	0.012888
Bacteria	Bacteroidetes	unclassified Bacteroidetes	unclassified Bacteroidetes (miscellaneous)			Bacteroidetes bacterium HLUCCA01	1732	0.0128731
Bacteria	Firmicutes	Clostridia	Clostridiales	Peptococcaceae	unclassified Peptococcaceae	Peptococcaceae bacterium BRH_c23	1732	0.0128731
Bacteria	Firmicutes	Clostridia	Thermoanaerobacterales	Thermoanaerobacterales Family III. Incertae Sedis	Syntrophaceticus	Syntrophaceticus schinkii	1728	0.0128434
Bacteria	Proteobacteria	Alphaproteobacteria	Rhodospirillales	Rhodospirillaceae	Azospirillum	Azospirillum brasilense	1725	0.0128211
Bacteria	Actinobacteria	unclassified Actinobacteria				Actinobacteria bacterium RBG_16_70_17	1724	0.0128137
Bacteria	Proteobacteria	Alphaproteobacteria	Rhodospirillales	unclassified Rhodospirillales	Elioraea	Elioraea tepidiphila	1723	0.0128062
Bacteria	Proteobacteria	Deltaproteobacteria	unclassified Deltaproteobacteria		Dissulfuribacter	Dissulfuribacter thermophilus	1722	0.0127988
Bacteria	Gemmatimonadetes	unclassified Gemmatimonadetes				Gemmatimonadetes bacterium RIFCSPLOWO2_02_FULL_71_11	1721	0.0127914
Bacteria	Actinobacteria	Actinobacteria	Corynebacteriales	Mycobacteriaceae	Mycobacterium	Mycobacterium abscessus	1717	0.0127616
Bacteria	Proteobacteria	Deltaproteobacteria	unclassified Deltaproteobacteria	unclassified Deltaproteobacteria (miscellaneous)		Deltaproteobacteria bacterium RBG_13_58_19	1708	0.0126947
Bacteria	unclassified Bacteria	Bacteria candidate phyla	candidate division TA06			candidate division TA06 bacterium DG_78	1706	0.0126799
Bacteria	unclassified Bacteria	Bacteria candidate phyla	candidate division WOR-3			candidate division WOR_3 bacterium SM23_42	1706	0.0126799
Bacteria	Proteobacteria	Deltaproteobacteria	Desulfarculales	Desulfarculaceae	Desulfarculus	Desulfarculus baarsii	1705	0.0126724
Bacteria	Proteobacteria	Deltaproteobacteria	Myxococcales	Myxococcaceae	Corallococcus	Corallococcus coralloides	1703	0.0126576
Bacteria	Elusimicrobia	unclassified Elusimicrobia				Elusimicrobia bacterium RBG_16_66_12	1703	0.0126576
Bacteria	Nitrospirae	unclassified Nitrospirae				Nitrospirae bacterium GWD2_57_9	1703	0.0126576
Bacteria	Nitrospirae	unclassified Nitrospirae				Nitrospirae bacterium RBG_16_43_11	1703	0.0126576
Bacteria	unclassified Bacteria	Bacteria candidate phyla	Candidatus Peregrinibacteria			unclassified Candidatus Peregrinibacteria	1702	0.0126501
Bacteria	unclassified Bacteria	Bacteria candidate phyla	Candidatus Schekmanbacteria			Candidatus Schekmanbacteria bacterium RBG_13_48_7	1701	0.0126427
Bacteria	Firmicutes	Negativicutes	Selenomonadales	Sporomusaceae	Sporomusa	Sporomusa acidovorans	1700	0.0126353
Bacteria	Firmicutes	Bacilli	Bacillales	Paenibacillaceae	Aneurinibacillus group	Aneurinibacillus	1699	0.0126278
Bacteria	Firmicutes	Clostridia	Clostridiales	Peptococcaceae	unclassified Peptococcaceae	Peptococcaceae bacterium CEB3	1695	0.0125981
Bacteria	Nitrospirae	unclassified Nitrospirae				Nitrospirae bacterium RBG_13_41_22	1694	0.0125907
Bacteria	Firmicutes	Bacilli	Bacillales	Alicyclobacillaceae	Alicyclobacillus	Alicyclobacillus shizuokensis	1688	0.0125461
Bacteria	Spirochaetes	unclassified Spirochaetes				Spirochaetes bacterium DG_61	1688	0.0125461
Bacteria	Proteobacteria	Betaproteobacteria	unclassified Betaproteobacteria	unclassified Betaproteobacteria (miscellaneous)		Betaproteobacteria bacterium RIFCSPLOWO2_02_FULL_67_26	1687	0.0125387
Bacteria	Nitrospirae	unclassified Nitrospirae				Nitrospirae bacterium RBG_13_39_12	1686	0.0125312
Bacteria	Firmicutes	Bacilli	Bacillales	Alicyclobacillaceae	Alicyclobacillus	Alicyclobacillus ferrooxydans	1685	0.0125238
Bacteria	Firmicutes	Clostridia	Halanaerobiales	Halanaerobiaceae	Halothermothrix	Halothermothrix orenii	1684	0.0125164
Bacteria	Firmicutes	Clostridia	Clostridiales	Peptococcaceae	unclassified Peptococcaceae	Peptococcaceae bacterium SCADC1_2_3	1684	0.0125164
Bacteria	Verrucomicrobia	Verrucomicrobiae	Verrucomicrobiales	Verrucomicrobiaceae	Haloferula	Haloferula sp. BvORR071	1683	0.0125089
Bacteria	Firmicutes	Negativicutes	Selenomonadales	Sporomusaceae	Propionispora	Propionispora sp. 2/2-37	1677	0.0124643
Bacteria	Proteobacteria	Deltaproteobacteria	Myxococcales	Labilitrichaceae	Labilithrix	Labilithrix luteola	1673	0.0124346
Bacteria	Proteobacteria	Betaproteobacteria	unclassified Betaproteobacteria	unclassified Betaproteobacteria (miscellaneous)		Betaproteobacteria bacterium RIFCSPLOWO2_12_FULL_62_13b	1671	0.0124197
Bacteria	Chloroflexi	unclassified Chloroflexi	unclassified Chloroflexi (miscellaneous)			Chloroflexi bacterium RBG_19FT_COMBO_56_12	1661	0.0123454
Bacteria	Firmicutes	Bacilli	Bacillales	Alicyclobacillaceae	Alicyclobacillus	Alicyclobacillus sendaiensis	1658	0.0123231
Bacteria	unclassified Bacteria	Bacteria candidate phyla	Candidatus Desantisbacteria			Candidatus Desantisbacteria bacterium CG2_30_40_21	1657	0.0123157
Bacteria	Cyanobacteria	Synechococcales		Synechococcaceae	Synechococcus	Synechococcus sp. JA-2-3B'a(2-13)	1656	0.0123082
Bacteria	Firmicutes	Bacilli	Bacillales	Alicyclobacillaceae	Alicyclobacillus	Alicyclobacillus vulcanalis	1655	0.0123008
Bacteria	Firmicutes	Bacilli	Bacillales	Paenibacillaceae	Paenibacillus	Paenibacillus chondroitinus	1654	0.0122934
Bacteria	Bacteroidetes	Cytophagia	Cytophagales	Catalimonadaceae	Catalinimonas	Catalinimonas alkaloidigena	1649	0.0122562
Bacteria	Proteobacteria	Gammaproteobacteria	unclassified Gammaproteobacteria		Thiohalorhabdus	Thiohalorhabdus denitrificans	1649	0.0122562
Bacteria	unclassified Bacteria	Bacteria candidate phyla	candidate division KSB1	unclassified candidate division KSB1		candidate division KSB1 bacterium 4484_188	1646	0.0122339
Bacteria	Planctomycetes	Planctomycetia	Planctomycetales	Planctomycetaceae	Pirellula	Pirellula staleyi	1645	0.0122265
Bacteria	Chloroflexi	unclassified Chloroflexi	unclassified Chloroflexi (miscellaneous)			Chloroflexi bacterium 13_1_20CM_2_70_9	1644	0.0122191
Bacteria	Nitrospinae	unclassified Nitrospinae				Nitrospinae bacterium RIFCSPLOWO2_01_FULL_39_10	1643	0.0122116
Bacteria	Chloroflexi	Anaerolineae	unclassified Anaerolineae			Anaerolineae bacterium CG2_30_58_95	1638	0.0121745
Bacteria	Proteobacteria	Alphaproteobacteria	Rhodospirillales	unclassified Rhodospirillales	unclassified Rhodospirillales (miscellaneous)	Rhodospirillales bacterium URHD0088	1638	0.0121745
Bacteria	Proteobacteria	Betaproteobacteria	Burkholderiales	unclassified Burkholderiales	unclassified Burkholderiales (miscellaneous)	Burkholderiales bacterium 70-64	1637	0.012167
Bacteria	Firmicutes	Clostridia	Clostridiales	Peptococcaceae	Desulfotomaculum	Desulfotomaculum nigrificans	1636	0.0121596
Bacteria	Proteobacteria	Alphaproteobacteria	Rhizobiales	unclassified Rhizobiales	unclassified Rhizobiales (miscellaneous)	Rhizobiales bacterium NRL2	1636	0.0121596
Bacteria	Firmicutes	Negativicutes	Selenomonadales	Selenomonadaceae	Selenomonas	Selenomonas ruminantium	1632	0.0121299
Bacteria	Proteobacteria	Gammaproteobacteria	Enterobacterales	Enterobacteriaceae	Escherichia	Escherichia coli	1631	0.0121224
Bacteria	Firmicutes	Bacilli	Bacillales	Thermoactinomycetaceae	Thermoactinomyces	Thermoactinomyces vulgaris	1630	0.012115
Bacteria	Nitrospirae	Nitrospira <class>	Nitrospirales	Nitrospiraceae	Thermodesulfovibrio	Thermodesulfovibrio sp. RBG_19FT_COMBO_42_12	1626	0.0120853
Bacteria	Chloroflexi	unclassified Chloroflexi	unclassified Chloroflexi (miscellaneous)			Chloroflexi bacterium 44-23	1622	0.0120555
Bacteria	Firmicutes	Negativicutes	Selenomonadales	Sporomusaceae	Acetonema	Acetonema longum	1620	0.0120407
Bacteria	Cyanobacteria	Synechococcales		Synechococcaceae	Synechococcus	Candidatus Synechococcus spongiarum	1619	0.0120332
Bacteria	Firmicutes	Clostridia	Clostridiales	Peptococcaceae	Desulfosporosinus	Desulfosporosinus sp. OL	1618	0.0120258
Bacteria	Proteobacteria	Deltaproteobacteria	Desulfovibrionales	Desulfovibrionaceae	Desulfovibrio	Desulfovibrio vulgaris	1618	0.0120258
Archaea	Candidatus Bathyarchaeota	unclassified Candidatus Bathyarchaeota				Candidatus Bathyarchaeota archaeon RBG_13_52_12	1617	0.0120184
Bacteria	Nitrospirae	unclassified Nitrospirae				Nitrospirae bacterium RBG_19FT_COMBO_42_15	1614	0.0119961
Bacteria	Firmicutes	Bacilli	Bacillales	Bacillaceae	Geobacillus	Geobacillus thermoleovorans group	1613	0.0119886
Bacteria	unclassified Bacteria	Bacteria candidate phyla	Candidatus Schekmanbacteria			Candidatus Schekmanbacteria bacterium RBG_16_38_11	1608	0.0119515
Bacteria	unclassified Bacteria	Bacteria candidate phyla	Candidatus Aminicenantes	unclassified Aminicenantes		Candidatus Aminicenantes bacterium RBG_19FT_COMBO_59_29	1606	0.0119366
Bacteria	Balneolaeota	Balneolia	Balneolales	Balneolaceae	Aliifodinibius	Aliifodinibius roseus	1604	0.0119218
Bacteria	Bacteroidetes			environmental samples <Bacteroidetes>		uncultured Bacteroidetes bacterium	1602	0.0119069
Bacteria	Firmicutes	Clostridia	Thermoanaerobacterales	Thermoanaerobacteraceae	Tepidanaerobacter	Tepidanaerobacter syntrophicus	1598	0.0118772
Bacteria	candidate division Zixibacteria					candidate division Zixibacteria bacterium SM23_73	1597	0.0118697
Bacteria	Proteobacteria	Deltaproteobacteria	Desulfobacterales	unclassified Desulfobacterales		Desulfobacterales bacterium SG8_35_2	1597	0.0118697
Bacteria	Chloroflexi	unclassified Chloroflexi	unclassified Chloroflexi (miscellaneous)			Chloroflexi bacterium RBG_13_52_12	1593	0.01184
Bacteria	Proteobacteria	Gammaproteobacteria	unclassified Gammaproteobacteria	unclassified Gammaproteobacteria (miscellaneous)		Gammaproteobacteria bacterium 13_2_20CM_66_19	1593	0.01184
Bacteria	Planctomycetes	unclassified Planctomycetes				Planctomycetes bacterium RBG_16_59_8	1593	0.01184
Archaea	Candidatus Bathyarchaeota	unclassified Candidatus Bathyarchaeota				Candidatus Bathyarchaeota archaeon B63	1591	0.0118251
Bacteria	Proteobacteria	Betaproteobacteria	Burkholderiales	Burkholderiaceae	Cupriavidus	Cupriavidus necator	1589	0.0118103
Bacteria	Nitrospirae	unclassified Nitrospirae				Nitrospirae bacterium RBG_13_43_8	1588	0.0118028
Bacteria	Firmicutes	Negativicutes	Selenomonadales	Sporomusaceae	Anaerosporomusa	Anaerosporomusa subterranea	1587	0.0117954
Bacteria	Deinococcus-Thermus	Deinococci	Deinococcales	Deinococcaceae	Deinococcus	Deinococcus pimensis	1587	0.0117954
Bacteria	Nitrospirae	unclassified Nitrospirae				Nitrospirae bacterium GWA2_46_11	1587	0.0117954
Bacteria	Candidatus Melainabacteria	unclassified Melainabacteria				Candidatus Melainabacteria bacterium GWF2_37_15	1586	0.011788
Bacteria	unclassified Bacteria	Bacteria candidate phyla	candidate division TA06			candidate division TA06 bacterium SM23_40	1585	0.0117805
Bacteria	Firmicutes	Bacilli	Bacillales	Paenibacillaceae	Brevibacillus	Brevibacillus laterosporus	1582	0.0117582
Bacteria	Proteobacteria	Gammaproteobacteria	Methylococcales	Methylothermaceae	unclassified Methylothermaceae	Methylothermaceae bacteria B42	1578	0.0117285
Bacteria	Proteobacteria	Deltaproteobacteria	Desulfuromonadales	Geobacteraceae	Geobacter	Geobacter uraniireducens	1576	0.0117136
Bacteria	Firmicutes	Bacilli	Bacillales	Paenibacillaceae	Paenibacillus	Paenibacillus naphthalenovorans	1573	0.0116913
Bacteria	Nitrospirae	unclassified Nitrospirae				Nitrospirae bacterium CG2_30_41_42	1572	0.0116839
Bacteria	Firmicutes	Clostridia	Clostridiales	Peptococcaceae	Desulfotomaculum	Desulfotomaculum arcticum	1571	0.0116765
Bacteria	Ignavibacteriae	Ignavibacteria	unclassified Ignavibacteria			Ignavibacteria bacterium GWC2_56_12	1570	0.011669
Archaea	Candidatus Bathyarchaeota	unclassified Candidatus Bathyarchaeota				Candidatus Bathyarchaeota archaeon RBG_13_38_9	1564	0.0116245
Bacteria	Chloroflexi	unclassified Chloroflexi	unclassified Chloroflexi (miscellaneous)			Chloroflexi bacterium RBG_13_57_8	1560	0.0115947
Bacteria	Firmicutes	Clostridia	Clostridiales	Ruminococcaceae	Pseudobacteroides	Pseudobacteroides cellulosolvens	1559	0.0115873
Bacteria	Actinobacteria	Actinobacteria	Pseudonocardiales	Pseudonocardiaceae	Pseudonocardia	Pseudonocardia sp. SCN 72-51	1557	0.0115724
Bacteria	Actinobacteria	Thermoleophilia	Solirubrobacterales	unclassified Solirubrobacterales		Solirubrobacterales bacterium 67-14	1557	0.0115724
Bacteria	Proteobacteria	Alphaproteobacteria	Rhodospirillales	Rhodospirillaceae	Inquilinus	Inquilinus limosus	1552	0.0115353
Bacteria	Chloroflexi	Ktedonobacteria	Ktedonobacterales	Ktedonobacteraceae	Ktedonobacter	Ktedonobacter sp. 13_1_40CM_4_52_4	1550	0.0115204
Bacteria	Thermodesulfobacteria <phylum>	Thermodesulfobacteria	Thermodesulfobacteriales	Thermodesulfobacteriaceae	Thermodesulfobacterium	Thermodesulfobacterium geofontis	1549	0.011513
Bacteria	Proteobacteria	Gammaproteobacteria	Chromatiales	unclassified Chromatiales		Chromatiales bacterium USCg_Taylor	1548	0.0115055
Bacteria	Nitrospirae	unclassified Nitrospirae				Nitrospirae bacterium 13_1_40CM_2_62_10	1548	0.0115055
Bacteria	Candidatus Omnitrophica	unclassified Candidatus Omnitrophica				Omnitrophica bacterium RIFCSPHIGHO2_02_FULL_63_14	1548	0.0115055
Bacteria	Proteobacteria	Deltaproteobacteria	unclassified Deltaproteobacteria	unclassified Deltaproteobacteria (miscellaneous)		Deltaproteobacteria bacterium GWA2_54_12	1546	0.0114907
Bacteria	Lentisphaerae	unclassified Lentisphaerae	unclassified Lentisphaerae (miscellaneous)			Lentisphaerae bacterium RIFOXYC12_FULL_60_16	1546	0.0114907
Bacteria	Proteobacteria	Deltaproteobacteria	Myxococcales	unclassified Myxococcales	Enhygromyxa	Enhygromyxa salina	1544	0.0114758
Bacteria	Proteobacteria	Deltaproteobacteria	Desulfuromonadales	Desulfuromonadaceae	Desulfuromonas	Desulfuromonas thiophila	1543	0.0114684
Bacteria	Proteobacteria	Deltaproteobacteria	Syntrophobacterales	Syntrophaceae	Syntrophus	Syntrophus aciditrophicus	1541	0.0114535
Bacteria	Proteobacteria	Deltaproteobacteria	Syntrophobacterales	Syntrophorhabdaceae	Syntrophorhabdus	Syntrophorhabdus aromaticivorans	1540	0.0114461
Bacteria	Firmicutes	Bacilli	Bacillales	Alicyclobacillaceae	Alicyclobacillus	Alicyclobacillus pomorum	1534	0.0114015
Bacteria	Nitrospirae	unclassified Nitrospirae				Nitrospirae bacterium GWC2_56_14	1533	0.011394
Bacteria	unclassified Bacteria	unclassified Bacteria (miscellaneous)				bacterium SCN 62-11	1532	0.0113866
Bacteria	Bacteroidetes		Bacteroidetes Order II. Incertae sedis	Rhodothermaceae	Salinibacter	Salinibacter ruber	1531	0.0113792
Bacteria	Firmicutes	Bacilli	Bacillales	Alicyclobacillaceae	Alicyclobacillus	Alicyclobacillus contaminans	1528	0.0113569
Bacteria	unclassified Bacteria	Bacteria candidate phyla	Candidatus Rokubacteria			Candidatus Rokubacteria bacterium 13_1_40CM_3_69_38	1527	0.0113495
Bacteria	Firmicutes	Clostridia	Clostridiales	Peptococcaceae	Desulfosporosinus	Desulfosporosinus orientis	1527	0.0113495
Bacteria	Proteobacteria	Deltaproteobacteria	unclassified Deltaproteobacteria	unclassified Deltaproteobacteria (miscellaneous)		delta proteobacterium MLS_D	1522	0.0113123
Bacteria	Firmicutes	Clostridia	Clostridiales	Peptococcaceae	Desulfotomaculum	Desulfotomaculum intricatum	1520	0.0112974
Bacteria	Proteobacteria	Betaproteobacteria	Burkholderiales	Comamonadaceae	Curvibacter	Curvibacter sp. GWA2_64_110	1518	0.0112826
Bacteria	Chloroflexi	Ktedonobacteria	Ktedonobacterales	Ktedonobacteraceae	Ktedonobacter	Ktedonobacter sp. 13_1_20CM_3_54_15	1516	0.0112677
Bacteria	Proteobacteria	Deltaproteobacteria	Desulfuromonadales	Geobacteraceae	Geobacter	Geobacter sp. M18	1515	0.0112603
Bacteria	Proteobacteria	Deltaproteobacteria	Desulfuromonadales	Geobacteraceae	Geobacter	Geobacter daltonii	1511	0.0112305
Bacteria	Proteobacteria	Deltaproteobacteria	Desulfobacterales	Desulfobacteraceae	unclassified Desulfobacteraceae	Desulfobacteraceae bacterium 4484_190.2	1508	0.0112082
Bacteria	Actinobacteria	unclassified Actinobacteria				Actinobacteria bacterium GWC2_53_9	1507	0.0112008
Bacteria	Proteobacteria	Deltaproteobacteria	unclassified Deltaproteobacteria	unclassified Deltaproteobacteria (miscellaneous)		Deltaproteobacteria bacterium 13_1_40CM_4_68_19	1505	0.0111859
Bacteria	Proteobacteria	Deltaproteobacteria	unclassified Deltaproteobacteria	unclassified Deltaproteobacteria (miscellaneous)		Deltaproteobacteria bacterium GWA2_55_82	1504	0.0111785
Bacteria	Proteobacteria	Deltaproteobacteria	unclassified Deltaproteobacteria	unclassified Deltaproteobacteria (miscellaneous)		Deltaproteobacteria bacterium GWA2_43_19	1499	0.0111413
Bacteria	Candidatus Omnitrophica	unclassified Candidatus Omnitrophica				Omnitrophica WOR_2 bacterium RIFCSPLOWO2_02_FULL_50_19	1499	0.0111413
Bacteria	Proteobacteria	Gammaproteobacteria	Oceanospirillales	Hahellaceae	Hahella	Hahella chejuensis	1498	0.0111339
Bacteria	Proteobacteria	Deltaproteobacteria	unclassified Deltaproteobacteria	unclassified Deltaproteobacteria (miscellaneous)		Deltaproteobacteria bacterium GWA2_42_85	1491	0.0110819
Bacteria	Chlorobi	unclassified Chlorobi				Chlorobi bacterium OLB5	1488	0.0110596
Bacteria	Proteobacteria	Deltaproteobacteria	Desulfobacterales	Desulfobulbaceae	unclassified Desulfobulbaceae	Desulfobulbaceae bacterium A2	1487	0.0110521
Bacteria	Actinobacteria	unclassified Actinobacteria				Actinobacteria bacterium 13_2_20CM_68_14	1484	0.0110299
Archaea	Euryarchaeota	Archaeoglobi	Archaeoglobales	Archaeoglobaceae	Archaeoglobus	Archaeoglobus fulgidus	1484	0.0110299
Bacteria	Proteobacteria	Deltaproteobacteria	Syntrophobacterales	unclassified Syntrophobacterales		Syntrophobacterales bacterium RBG_19FT_COMBO_59_10	1481	0.0110076
Bacteria	Proteobacteria	Deltaproteobacteria	unclassified Deltaproteobacteria	unclassified Deltaproteobacteria (miscellaneous)		Deltaproteobacteria bacterium RBG_16_58_17	1477	0.0109778
Bacteria	Nitrospirae	unclassified Nitrospirae				Nitrospirae bacterium RIFCSPLOWO2_12_FULL_63_8	1473	0.0109481
Bacteria	Proteobacteria	Alphaproteobacteria	Rhizobiales	Bradyrhizobiaceae	Bradyrhizobium	Bradyrhizobium erythrophlei	1472	0.0109407
Bacteria	Proteobacteria	Deltaproteobacteria	unclassified Deltaproteobacteria	unclassified Deltaproteobacteria (miscellaneous)		Deltaproteobacteria bacterium RBG_16_54_18	1469	0.0109184
Bacteria	Aquificae <phylum>	Aquificae	Aquificales	Hydrogenothermaceae	Persephonella	Persephonella marina	1467	0.0109035
Bacteria	Proteobacteria	Alphaproteobacteria	Rhodospirillales	unclassified Rhodospirillales	unclassified Rhodospirillales (miscellaneous)	Rhodospirillales bacterium URHD0017	1466	0.0108961
Bacteria	Proteobacteria	Gammaproteobacteria	unclassified Gammaproteobacteria			sulfur-oxidizing symbionts	1464	0.0108812
Bacteria	Firmicutes	Bacilli	Bacillales	Thermoactinomycetaceae	Thermoactinomyces	Thermoactinomyces daqus	1463	0.0108738
Bacteria	Nitrospirae	Nitrospira <class>	Nitrospirales	Nitrospiraceae	Thermodesulfovibrio	Thermodesulfovibrio thiophilus	1462	0.0108663
Bacteria	Candidatus Omnitrophica	unclassified Candidatus Omnitrophica				Omnitrophica bacterium GWA2_52_8	1461	0.0108589
Bacteria	Chloroflexi	unclassified Chloroflexi	unclassified Chloroflexi (miscellaneous)			Chloroflexi bacterium 13_1_40CM_3_70_6	1459	0.010844
Bacteria	Proteobacteria	Deltaproteobacteria	Desulfobacterales	Desulfobacteraceae	unclassified Desulfobacteraceae	Desulfobacteraceae bacterium 4484_190.1	1454	0.0108069
Archaea	Crenarchaeota	Thermoprotei	Desulfurococcales	Desulfurococcaceae	Aeropyrum	Aeropyrum pernix	1453	0.0107994
Bacteria	Proteobacteria	Deltaproteobacteria	unclassified Deltaproteobacteria	unclassified Deltaproteobacteria (miscellaneous)		Deltaproteobacteria bacterium RBG_16_71_12	1453	0.0107994
Bacteria	Proteobacteria	Betaproteobacteria	unclassified Betaproteobacteria	unclassified Betaproteobacteria (miscellaneous)		Betaproteobacteria bacterium SCGC AG-212-J23	1452	0.010792
Bacteria	Chloroflexi	unclassified Chloroflexi	unclassified Chloroflexi (miscellaneous)			Chloroflexi bacterium 13_1_40CM_4_69_19	1452	0.010792
Bacteria	Gemmatimonadetes	unclassified Gemmatimonadetes				Gemmatimonadetes bacterium 13_1_20CM_4_69_16	1450	0.0107771
Bacteria	unclassified Bacteria	Bacteria candidate phyla	Patescibacteria group	Parcubacteria group	Candidatus Parcubacteria	unclassified Parcubacteria	1450	0.0107771
Archaea	Candidatus Bathyarchaeota	unclassified Candidatus Bathyarchaeota				Candidatus Bathyarchaeota archaeon BA2	1449	0.0107697
Bacteria	Proteobacteria	Betaproteobacteria	unclassified Betaproteobacteria	unclassified Betaproteobacteria (miscellaneous)		Betaproteobacteria bacterium SG8_39	1446	0.0107474
Bacteria	Acidobacteria	unclassified Acidobacteria	unclassified Acidobacteria (miscellaneous)			Acidobacteria bacterium RIFCSPLOWO2_12_FULL_65_11	1442	0.0107177
Bacteria	Actinobacteria	Actinobacteria	Streptosporangiales	Thermomonosporaceae	Actinomadura	Actinomadura rubrobrunea	1440	0.0107028
Bacteria	Candidatus Omnitrophica	unclassified Candidatus Omnitrophica				Omnitrophica bacterium RIFCSPHIGHO2_02_FULL_51_18	1437	0.0106805
Bacteria	Cyanobacteria	Pleurocapsales		Hydrococcaceae	Hydrococcus <Cyanobacteria>	Hydrococcus rivularis	1436	0.0106731
Bacteria	Proteobacteria	Deltaproteobacteria	unclassified Deltaproteobacteria	unclassified Deltaproteobacteria (miscellaneous)		delta proteobacterium ML8_D	1428	0.0106136
Bacteria	Firmicutes	Clostridia	Thermoanaerobacterales	Thermoanaerobacteraceae	Carboxydothermus	Carboxydothermus pertinax	1426	0.0105988
Bacteria	Proteobacteria	Gammaproteobacteria	Xanthomonadales	Xanthomonadaceae	Stenotrophomonas	Stenotrophomonas maltophilia	1425	0.0105913
Archaea	unclassified Archaea	unclassified Archaea (miscellaneous)				archaeon 13_2_20CM_2_53_6	1424	0.0105839
Bacteria	Planctomycetes	Planctomycetia	Candidatus Brocadiales	Candidatus Brocadiaceae	Candidatus Kuenenia	Candidatus Kuenenia stuttgartiensis	1422	0.010569
Bacteria	unclassified Bacteria	Bacteria candidate phyla	candidate division WOR-1			candidate division WOR-1 bacterium RIFCSPHIGHO2_01_FULL_53_15	1418	0.0105393
Bacteria	Nitrospirae	Nitrospira <class>	Nitrospirales	Nitrospiraceae	Nitrospira	Candidatus Nitrospira nitrificans	1418	0.0105393
Bacteria	Verrucomicrobia	Methylacidiphilae	Methylacidiphilales	Methylacidiphilaceae	Methylacidiphilum	Methylacidiphilum infernorum	1413	0.0105021
Bacteria	Firmicutes	Clostridia	Clostridiales	Peptococcaceae	Desulfotomaculum	Desulfotomaculum alkaliphilum	1404	0.0104353
Bacteria	Proteobacteria	Betaproteobacteria	unclassified Betaproteobacteria	unclassified Betaproteobacteria (miscellaneous)		Betaproteobacteria bacterium RIFCSPLOWO2_02_67_12	1402	0.0104204
Bacteria	Proteobacteria	Deltaproteobacteria	Desulfovibrionales	Desulfohalobiaceae	Desulfonauticus	Desulfonauticus sp. 38_4375	1401	0.010413
Bacteria	Proteobacteria	Betaproteobacteria	Burkholderiales	Comamonadaceae	Variovorax	Variovorax paradoxus	1401	0.010413
Bacteria	Firmicutes	Clostridia	Thermoanaerobacterales	Thermoanaerobacterales Family III. Incertae Sedis	Thermoanaerobacterium	Thermoanaerobacterium thermosaccharolyticum	1400	0.0104055
Bacteria	Nitrospinae	unclassified Nitrospinae				Nitrospinae bacterium RIFCSPHIGHO2_12_FULL_39_42	1391	0.0103386
Bacteria	Nitrospirae	Nitrospira <class>	Nitrospirales	Nitrospiraceae	Nitrospira	Candidatus Nitrospira nitrosa	1389	0.0103238
Bacteria	Gemmatimonadetes	unclassified Gemmatimonadetes				Gemmatimonadetes bacterium 13_1_40CM_4_69_5	1389	0.0103238
Bacteria	Nitrospirae	unclassified Nitrospirae				Nitrospirae bacterium CG1_02_44_142	1386	0.0103015
Bacteria	Verrucomicrobia	Opitutae	Opitutales	Opitutaceae	unclassified Opitutaceae	Opitutaceae bacterium TSB47	1386	0.0103015
Bacteria	Aquificae <phylum>	Aquificae	Desulfurobacteriales	Desulfurobacteriaceae	Desulfurobacterium	Desulfurobacterium thermolithotrophum	1384	0.0102866
Bacteria	Chloroflexi	unclassified Chloroflexi	unclassified Chloroflexi (miscellaneous)			Chloroflexi bacterium RBG_16_47_49	1382	0.0102717
Bacteria	Candidatus Omnitrophica	unclassified Candidatus Omnitrophica				Candidatus Omnitrophica bacterium CG1_02_41_171	1381	0.0102643
Bacteria	Planctomycetes	unclassified Planctomycetes				Planctomycetes bacterium RBG_13_63_9	1381	0.0102643
Bacteria	Chloroflexi	unclassified Chloroflexi	unclassified Chloroflexi (miscellaneous)			Chloroflexi bacterium RBG_16_51_16	1377	0.0102346
Bacteria	Ignavibacteriae	Ignavibacteria	unclassified Ignavibacteria			Ignavibacteria bacterium CG2_30_36_16	1377	0.0102346
Bacteria	candidate division Zixibacteria					candidate division Zixibacteria bacterium DG_27	1375	0.0102197
Bacteria	Acidobacteria	unclassified Acidobacteria	unclassified Acidobacteria (miscellaneous)			Acidobacteria bacterium 13_1_20CM_4_57_11	1374	0.0102123
Archaea	Euryarchaeota	Archaeoglobi	Archaeoglobales	Archaeoglobaceae	Ferroglobus	Ferroglobus placidus	1367	0.0101602
Bacteria	Planctomycetes	Planctomycetia	Planctomycetales	unclassified Planctomycetales	unclassified Planctomycetales (miscellaneous)	Planctomycetales bacterium 4484_113	1365	0.0101454
Bacteria	Firmicutes	Clostridia	Clostridiales	Ruminococcaceae	Ruminiclostridium	[Clostridium] stercorarium	1358	0.0100934
Bacteria	Firmicutes	Clostridia	Clostridiales	Syntrophomonadaceae	Syntrophomonas	Syntrophomonas palmitatica	1358	0.0100934
Bacteria	Cyanobacteria	Synechococcales		Synechococcaceae	Thermosynechococcus	Thermosynechococcus sp. NK55a	1358	0.0100934
Bacteria	Proteobacteria	Gammaproteobacteria	Xanthomonadales	Rhodanobacteraceae	Mizugakiibacter	Mizugakiibacter sediminis	1356	0.0100785
Bacteria	Nitrospirae	Nitrospira <class>	Nitrospirales	Nitrospiraceae	Nitrospira	Nitrospira sp. SCGC AG-212-E16	1353	0.0100562
Bacteria	Firmicutes	Bacilli	Bacillales	Bacillales incertae sedis	Bacillales Family XII. Incertae Sedis	Exiguobacterium	1351	0.0100413
Archaea	Thaumarchaeota	unclassified Thaumarchaeota	unclassified Thaumarchaeota (miscellaneous)			Thaumarchaeota archaeon 13_1_40CM_2_39_13_1	1349	0.0100265
Bacteria	Proteobacteria	Deltaproteobacteria	Desulfobacterales	Desulfobacteraceae	Desulfococcus	Desulfococcus multivorans	1348	0.010019
Bacteria	Actinobacteria	unclassified Actinobacteria				Actinobacteria bacterium RBG_16_67_15	1346	0.0100042
Bacteria	Chloroflexi	unclassified Chloroflexi	unclassified Chloroflexi (miscellaneous)			Chloroflexi bacterium RBG_16_58_14	1346	0.0100042
Bacteria	Firmicutes	Clostridia	Halanaerobiales	Halobacteroidaceae	Selenihalanaerobacter	Selenihalanaerobacter shriftii	1343	0.00998187
Bacteria	Actinobacteria	Actinobacteria	Propionibacteriales	Nocardioidaceae	Actinopolymorpha	Actinopolymorpha alba	1341	0.009967
Bacteria	Proteobacteria	Gammaproteobacteria	Pseudomonadales	Moraxellaceae	Acinetobacter	Acinetobacter calcoaceticus/baumannii complex	1340	0.00995957
Bacteria	Proteobacteria	Betaproteobacteria	Burkholderiales	Comamonadaceae	Curvibacter	Curvibacter delicatus	1339	0.00995214
Bacteria	Proteobacteria	Deltaproteobacteria	Desulfarculales	Desulfarculaceae	Dethiosulfatarculus	Dethiosulfatarculus sandiegensis	1338	0.00994471
Bacteria	Planctomycetes	Planctomycetia	Planctomycetales	Planctomycetaceae	Roseimaritima	Roseimaritima ulvae	1334	0.00991498
Bacteria	Synergistetes	Synergistia	Synergistales	Synergistaceae	Acetomicrobium	Acetomicrobium mobile	1333	0.00990754
Archaea	Crenarchaeota	unclassified Crenarchaeota	unclassified Crenarchaeota (miscellaneous)			Crenarchaeota archaeon 13_1_20CM_2_51_8	1331	0.00989268
Bacteria	Deinococcus-Thermus	Deinococci	Deinococcales	Deinococcaceae	Deinococcus	Deinococcus sp. YIM 77859	1329	0.00987781
Bacteria	Planctomycetes	unclassified Planctomycetes				Planctomycetes bacterium DG_20	1328	0.00987038
Archaea	Crenarchaeota	unclassified Crenarchaeota	unclassified Crenarchaeota (miscellaneous)			Crenarchaeota archaeon 13_1_40CM_3_53_5	1327	0.00986295
Bacteria	Proteobacteria	Betaproteobacteria	Burkholderiales	unclassified Burkholderiales	Tepidimonas	Tepidimonas fonticaldi	1327	0.00986295
Bacteria	Verrucomicrobia	Methylacidiphilae	Methylacidiphilales	Methylacidiphilaceae	Methylacidiphilum	Methylacidiphilum kamchatkense	1326	0.00985551
Bacteria	Aquificae <phylum>	Aquificae	Aquificales	Hydrogenothermaceae	Persephonella	Persephonella sp. IF05-L8	1324	0.00984065
Bacteria	Actinobacteria	Actinobacteria	Pseudonocardiales	Pseudonocardiaceae	Pseudonocardia	Pseudonocardia asaccharolytica	1324	0.00984065
Bacteria	Chloroflexi	Ktedonobacteria	Ktedonobacterales	Ktedonobacteraceae	Ktedonobacter	Ktedonobacter sp. 13_1_20CM_4_53_11	1323	0.00983322
Bacteria	Proteobacteria	Deltaproteobacteria	Desulfobacterales	Desulfobacteraceae	unclassified Desulfobacteraceae	Desulfobacteraceae bacterium A6	1318	0.00979605
Bacteria	Actinobacteria	Actinobacteria	unclassified Actinobacteria (class)	unclassified Actinobacteria (class) (miscellaneous)		Actinobacteria bacterium IMCC26207	1314	0.00976632
Bacteria	Candidatus Omnitrophica	unclassified Candidatus Omnitrophica				Omnitrophica WOR_2 bacterium RIFOXYC2_FULL_43_9	1314	0.00976632
Bacteria	Proteobacteria	Gammaproteobacteria	Pseudomonadales	Pseudomonadaceae	Pseudomonas	Pseudomonas putida group	1314	0.00976632
Bacteria	Elusimicrobia	unclassified Elusimicrobia				Elusimicrobia bacterium RIFCSPHIGHO2_02_FULL_57_9	1309	0.00972916
Bacteria	Proteobacteria	Alphaproteobacteria	Rhizobiales	Bradyrhizobiaceae	Rhodopseudomonas	Rhodopseudomonas palustris	1309	0.00972916
Bacteria	Proteobacteria	Gammaproteobacteria	Chromatiales	Ectothiorhodospiraceae	Thioalkalivibrio	Thioalkalivibrio sulfidiphilus	1308	0.00972173
Bacteria	Chloroflexi	unclassified Chloroflexi	unclassified Chloroflexi (miscellaneous)			Chloroflexi bacterium RBG_16_52_11	1304	0.009692
Bacteria	Firmicutes	Clostridia	Clostridiales	Clostridiaceae	Clostridium	Clostridium botulinum	1304	0.009692
Bacteria	Deferribacteres <phylum>	Deferribacteres	Deferribacterales	Deferribacteraceae	Deferribacter	Deferribacter desulfuricans	1304	0.009692
Bacteria	Firmicutes	Clostridia	Clostridiales	Eubacteriaceae	Eubacterium	environmental samples <Eubacterium>	1304	0.009692
Bacteria	Gemmatimonadetes	unclassified Gemmatimonadetes				Gemmatimonadetes bacterium 13_1_40CM_3_70_6	1301	0.0096697
Bacteria	Firmicutes	Clostridia	Clostridiales	Peptococcaceae	Desulfotomaculum	Desulfotomaculum sp. 46_296	1297	0.00963997
Bacteria	Proteobacteria	Gammaproteobacteria	Immundisolibacterales	Immundisolibacteraceae	Immundisolibacter	Immundisolibacter cernigliae	1295	0.00962511
Bacteria	Firmicutes	Bacilli	Bacillales	Paenibacillaceae	Thermobacillus	Thermobacillus composti	1292	0.00960281
Bacteria	Proteobacteria	Deltaproteobacteria	Desulfobacterales	Desulfobacteraceae	Desulfatibacillum	Desulfatibacillum alkenivorans	1290	0.00958794
Bacteria	Synergistetes	Synergistia	Synergistales	Synergistaceae	Aminiphilus	Aminiphilus circumscriptus	1286	0.00955821
Bacteria	Proteobacteria	Deltaproteobacteria	Bdellovibrionales	Bdellovibrionaceae	Bdellovibrio	Bdellovibrio bacteriovorus	1286	0.00955821
Archaea	unclassified Archaea	unclassified Archaea (miscellaneous)				archaeon 13_1_40CM_4_53_4	1281	0.00952105
Bacteria	Cyanobacteria	Synechococcales		Leptolyngbyaceae	Leptolyngbya	Leptolyngbya sp. PCC 7375	1281	0.00952105
Bacteria	Firmicutes	Bacilli	Bacillales	Paenibacillaceae	Brevibacillus	Brevibacillus brevis	1278	0.00949875
Bacteria	Elusimicrobia	unclassified Elusimicrobia				Elusimicrobia bacterium CG1_02_37_114	1278	0.00949875
Bacteria	Candidatus Omnitrophica	unclassified Candidatus Omnitrophica				Omnitrophica bacterium RIFCSPLOWO2_01_FULL_45_10b	1274	0.00946902
Bacteria	Candidatus Omnitrophica	unclassified Candidatus Omnitrophica				Omnitrophica WOR_2 bacterium RIFCSPHIGHO2_02_FULL_48_11	1274	0.00946902
Bacteria	Proteobacteria	Gammaproteobacteria	Pseudomonadales	Pseudomonadaceae	Pseudomonas	Pseudomonas fluorescens group	1273	0.00946159
Bacteria	Proteobacteria	Deltaproteobacteria	Myxococcales	Anaeromyxobacteraceae	Anaeromyxobacter	Anaeromyxobacter sp. K	1268	0.00942443
Bacteria	Firmicutes	Bacilli	Bacillales	Paenibacillaceae	Aneurinibacillus group	Aneurinibacillus	1268	0.00942443
Bacteria	Proteobacteria	Deltaproteobacteria	unclassified Deltaproteobacteria	unclassified Deltaproteobacteria (miscellaneous)		Deltaproteobacteria bacterium RBG_13_49_15	1267	0.009417
Bacteria	Firmicutes	Bacilli	Bacillales	Bacillaceae	Numidum	Numidum massiliense	1267	0.009417
Bacteria	Actinobacteria	Acidimicrobiia	Acidimicrobiales	Microthrixaceae	Candidatus Microthrix	Candidatus Microthrix parvicella	1266	0.00940956
Bacteria	Firmicutes	Bacilli	Bacillales	Paenibacillaceae	Paenibacillus	Paenibacillus ginsengihumi	1265	0.00940213
Bacteria	Bacteroidetes	Saprospiria	Saprospirales	Haliscomenobacteraceae	Haliscomenobacter	Haliscomenobacter hydrossis	1264	0.0093947
Archaea	Euryarchaeota	Thermoplasmata	Thermoplasmatales	unclassified Thermoplasmatales	unclassified Thermoplasmatales (miscellaneous)	Thermoplasmatales archaeon DG-70	1259	0.00935754
Bacteria	Proteobacteria	Betaproteobacteria	Burkholderiales	Burkholderiaceae	Burkholderia	pseudomallei group	1258	0.0093501
Bacteria	Proteobacteria	Deltaproteobacteria	Desulfuromonadales	Geobacteraceae	unclassified Geobacteraceae	Geobacteraceae bacterium GWC2_53_11	1257	0.00934267
Archaea	Crenarchaeota	Thermoprotei	Desulfurococcales	Pyrodictiaceae	Hyperthermus	Hyperthermus butylicus	1257	0.00934267
Bacteria	Cyanobacteria	Synechococcales		Synechococcaceae	Thermosynechococcus	Thermosynechococcus elongatus	1256	0.00933524
Bacteria	Proteobacteria	Deltaproteobacteria	Desulfuromonadales	unclassified Desulfuromonadales		Desulfuromonadales bacterium C00003093	1254	0.00932037
Bacteria	Planctomycetes	Planctomycetia	Candidatus Brocadiales	Candidatus Brocadiaceae	Candidatus Scalindua	Candidatus Scalindua brodae	1253	0.00931294
Bacteria	Proteobacteria	Betaproteobacteria	Burkholderiales	Burkholderiaceae	Paraburkholderia	Paraburkholderia fungorum	1252	0.00930551
Bacteria	Proteobacteria	Deltaproteobacteria	unclassified Deltaproteobacteria	unclassified Deltaproteobacteria (miscellaneous)		Deltaproteobacteria bacterium RIFCSPLOWO2_02_44_9	1246	0.00926091
Bacteria	Proteobacteria	Betaproteobacteria	unclassified Betaproteobacteria	unclassified Betaproteobacteria (miscellaneous)		Betaproteobacteria bacterium RIFCSPLOWO2_02_FULL_62_79	1244	0.00924605
Bacteria	Chlamydiae	Chlamydiia	Chlamydiales	Chlamydiaceae	Chlamydia	Chlamydia abortus	1242	0.00923118
Bacteria	Proteobacteria	Deltaproteobacteria	Myxococcales	unclassified Myxococcales	unclassified Myxococcales (miscellaneous)	Myxococcales bacterium SG8_38_1	1239	0.00920889
Bacteria	Elusimicrobia	unclassified Elusimicrobia				Elusimicrobia bacterium RIFOXYA12_FULL_51_18	1238	0.00920145
Bacteria	Firmicutes	Clostridia	Clostridiales	Clostridiales Family XVI. Incertae Sedis	Carboxydocella	Carboxydocella sporoproducens	1237	0.00919402
Reads total							13454396

## Sheet: Genus
Supplementary Table 3. Taxonomic classification of metagenomic reads at the genus level.	Supplementary Table 2. Taxonomic classification of metagenomic reads at the species level.	Supplementary Table 2. Taxonomic classification of metagenomic reads at the species level.	Supplementary Table 2. Taxonomic classification of metagenomic reads at the species level.	Supplementary Table 2. Taxonomic classification of metagenomic reads at the species level.	Supplementary Table 2. Taxonomic classification of metagenomic reads at the species level.	Supplementary Table 2. Taxonomic classification of metagenomic reads at the species level.	Supplementary Table 2. Taxonomic classification of metagenomic reads at the species level.	Supplementary Table 2. Taxonomic classification of metagenomic reads at the species level.	Supplementary Table 2. Taxonomic classification of metagenomic reads at the species level.	Supplementary Table 2. Taxonomic classification of metagenomic reads at the species level.	Supplementary Table 2. Taxonomic classification of metagenomic reads at the species level.	Supplementary Table 2. Taxonomic classification of metagenomic reads at the species level.	Supplementary Table 2. Taxonomic classification of metagenomic reads at the species level.	Supplementary Table 2. Taxonomic classification of metagenomic reads at the species level.	Supplementary Table 2. Taxonomic classification of metagenomic reads at the species level.	Supplementary Table 2. Taxonomic classification of metagenomic reads at the species level.	Supplementary Table 2. Taxonomic classification of metagenomic reads at the species level.	Supplementary Table 2. Taxonomic classification of metagenomic reads at the species level.	Supplementary Table 2. Taxonomic classification of metagenomic reads at the species level.	Supplementary Table 2. Taxonomic classification of metagenomic reads at the species level.	Supplementary Table 2. Taxonomic classification of metagenomic reads at the species level.	Supplementary Table 2. Taxonomic classification of metagenomic reads at the species level.	Supplementary Table 2. Taxonomic classification of metagenomic reads at the species level.	Supplementary Table 2. Taxonomic classification of metagenomic reads at the species level.	Supplementary Table 2. Taxonomic classification of metagenomic reads at the species level.	Supplementary Table 2. Taxonomic classification of metagenomic reads at the species level.	Supplementary Table 2. Taxonomic classification of metagenomic reads at the species level.	Supplementary Table 2. Taxonomic classification of metagenomic reads at the species level.	Supplementary Table 2. Taxonomic classification of metagenomic reads at the species level.	Supplementary Table 2. Taxonomic classification of metagenomic reads at the species level.	Supplementary Table 2. Taxonomic classification of metagenomic reads at the species level.	Supplementary Table 2. Taxonomic classification of metagenomic reads at the species level.	Supplementary Table 2. Taxonomic classification of metagenomic reads at the species level.	Supplementary Table 2. Taxonomic classification of metagenomic reads at the species level.	Supplementary Table 2. Taxonomic classification of metagenomic reads at the species level.	Supplementary Table 2. Taxonomic classification of metagenomic reads at the species level.	Supplementary Table 2. Taxonomic classification of metagenomic reads at the species level.	Supplementary Table 2. Taxonomic classification of metagenomic reads at the species level.	Supplementary Table 2. Taxonomic classification of metagenomic reads at the species level.	Supplementary Table 2. Taxonomic classification of metagenomic reads at the species level.	Supplementary Table 2. Taxonomic classification of metagenomic reads at the species level.	Supplementary Table 2. Taxonomic classification of metagenomic reads at the species level.	Supplementary Table 2. Taxonomic classification of metagenomic reads at the species level.	Supplementary Table 2. Taxonomic classification of metagenomic reads at the species level.	Supplementary Table 2. Taxonomic classification of metagenomic reads at the species level.	Supplementary Table 2. Taxonomic classification of metagenomic reads at the species level.	Supplementary Table 2. Taxonomic classification of metagenomic reads at the species level.	Supplementary Table 2. Taxonomic classification of metagenomic reads at the species level.	Supplementary Table 2. Taxonomic classification of metagenomic reads at the species level.
Domain	Phylum	Class	Order	Family	Genus	read count
Archaea	Thaumarchaeota	unclassified Thaumarchaeota			Candidatus Caldiarchaeum	490447
Bacteria	Acidobacteria	Blastocatellia			Pyrinomonas	470674
Bacteria	Acidobacteria	Blastocatellia			Chloracidobacterium	208253
Bacteria	Chloroflexi	Thermomicrobia	Thermomicrobiales	Thermomicrobiaceae	Thermomicrobium	154548
Bacteria	Bacteroidetes		Bacteroidetes Order II. Incertae sedis	Rhodothermaceae	Rhodothermus	144706
Bacteria	Deinococcus-Thermus	Deinococci	Thermales	Thermaceae	Thermus	103740
Bacteria	Bacteroidetes		Bacteroidetes Order II. Incertae sedis	Rhodothermaceae	Rhodothermus	94935
Bacteria	Chloroflexi	Thermomicrobia	unclassified Thermomicrobia		Thermorudis	76526
Bacteria	Actinobacteria	Actinobacteria	Streptomycetales	Streptomycetaceae	Streptomyces	57871
Bacteria	Chloroflexi	Thermomicrobia	Sphaerobacterales	Sphaerobacteraceae	Sphaerobacter	57600
Bacteria	Firmicutes	Bacilli	Bacillales	Paenibacillaceae	Paenibacillus	56888
Bacteria	Firmicutes	Clostridia	Clostridiales	Clostridiales Family XVII. Incertae Sedis	Thermaerobacter	54312
Bacteria	Firmicutes	Bacilli	Bacillales	Bacillaceae	Bacillus	53609
Bacteria	Acidobacteria	Solibacteres	Solibacterales	Solibacteraceae	Candidatus Solibacter	49842
Bacteria	Bacteroidetes		Bacteroidetes Order II. Incertae sedis	Rhodothermaceae	Rhodothermus	49700
Bacteria	Gemmatimonadetes	Gemmatimonadetes <class>	Gemmatimonadales	Gemmatimonadaceae	Gemmatimonas	48688
Archaea	Thaumarchaeota	Nitrososphaeria	Nitrososphaerales	Nitrososphaeraceae	Nitrososphaera	47905
Bacteria	Deinococcus-Thermus	Deinococci	Thermales	Thermaceae	Meiothermus	47825
Bacteria	Acidobacteria	Acidobacteriia	Acidobacteriales	Acidobacteriaceae	unclassified Acidobacteriaceae	46702
Bacteria	Chloroflexi	Chloroflexia	Chloroflexales	Chloroflexineae	Chloroflexaceae	45264
Bacteria	Firmicutes	Clostridia	Clostridiales	Peptococcaceae	Desulfotomaculum	44957
Bacteria	Chloroflexi	Ardenticatenia	Ardenticatenales	Ardenticatenaceae	Ardenticatena	43779
Bacteria	Chloroflexi	Chloroflexia	Chloroflexales	Roseiflexineae	Roseiflexaceae	41936
Bacteria	Chloroflexi	Ktedonobacteria	Thermogemmatisporales	Thermogemmatisporaceae	Thermogemmatispora	39221
Bacteria	Firmicutes	Clostridia	Thermoanaerobacterales	Thermoanaerobacteraceae	Moorella group	39216
Bacteria	Chloroflexi	Ardenticatenia	Ardenticatenales	Ardenticatenaceae	Ardenticatena	37003
Bacteria	Firmicutes	Bacilli	Bacillales	Paenibacillaceae	Brevibacillus	33658
Bacteria	Candidatus Tectomicrobia				Candidatus Entotheonella	33126
Bacteria	Firmicutes	Clostridia	Clostridiales	Clostridiales Family XVII. Incertae Sedis	Thermaerobacter	31672
Bacteria	Actinobacteria	Actinobacteria	Corynebacteriales	Mycobacteriaceae	Mycobacterium	31153
Bacteria	unclassified Terrabacteria group				Thermobaculum	29329
Bacteria	Candidatus Kryptonia				Candidatus Kryptonium	29163
Bacteria	Actinobacteria	Thermoleophilia	Thermoleophilales	Thermoleophilaceae	Thermoleophilum	28621
Bacteria	Firmicutes	Bacilli	Bacillales	Alicyclobacillaceae	Alicyclobacillus	27744
Bacteria	Candidatus Kryptonia				Candidatus Kryptobacter	27654
Bacteria	Chloroflexi	Ktedonobacteria	Ktedonobacterales	Ktedonobacteraceae	Ktedonobacter	27261
Bacteria	Actinobacteria	Rubrobacteria	Rubrobacterales	Rubrobacteraceae	Rubrobacter	26784
Bacteria	Firmicutes	Clostridia	Thermoanaerobacterales	Thermoanaerobacteraceae	Moorella group	26392
Bacteria	Armatimonadetes	Chthonomonadetes	Chthonomonadales	Chthonomonadaceae	Chthonomonas	25376
Bacteria	Firmicutes	Limnochordia	Limnochordales	Limnochordaceae	Limnochorda	25040
Bacteria	Candidatus Kryptonia				Candidatus Chrysopegis	24649
Bacteria	Nitrospirae	Nitrospira <class>	Nitrospirales	Nitrospiraceae	Nitrospira	24575
Bacteria	Firmicutes	Clostridia	Clostridiales	Clostridiaceae	Clostridium	24478
Bacteria	Chloroflexi	Chloroflexia	Chloroflexales	Roseiflexineae	Roseiflexaceae	22918
Bacteria	Chloroflexi	Thermomicrobia	Sphaerobacterales	Sphaerobacteraceae	Nitrolancea	22649
Bacteria	Firmicutes	Clostridia	Clostridiales	Clostridiales Family XVII. Incertae Sedis	Thermaerobacter	22634
Bacteria	Proteobacteria	Deltaproteobacteria	Desulfuromonadales	Geobacteraceae	Geobacter	22127
Bacteria	Chloroflexi	Ktedonobacteria	Thermogemmatisporales	Thermogemmatisporaceae	Thermogemmatispora	22034
Bacteria	Chloroflexi	Caldilineae	Caldilineales	Caldilineaceae	Litorilinea	21724
Bacteria	unclassified Bacteria	Bacteria candidate phyla	Candidatus Acetothermia		Candidatus Acetothermum	21080
Bacteria	Acidobacteria	Acidobacteriia	Acidobacteriales	Acidobacteriaceae	Acidobacterium	20760
Bacteria	Chloroflexi	Caldilineae	Caldilineales	Caldilineaceae	Caldilinea	20721
Bacteria	Acidobacteria	unclassified Acidobacteria	Acidobacteria subdivision 23		Thermoanaerobaculum	20590
Archaea	Thaumarchaeota	Nitrososphaeria	Nitrososphaerales	Nitrososphaeraceae	Nitrososphaera	20498
Bacteria	Actinobacteria	Actinobacteria	Pseudonocardiales	Pseudonocardiaceae	Pseudonocardia	20226
Bacteria	Chloroflexi	Dehalococcoidia			Dehalogenimonas	19961
Bacteria	Proteobacteria	Gammaproteobacteria	Pseudomonadales	Pseudomonadaceae	Pseudomonas	19256
Bacteria	Chloroflexi	Chloroflexia	Chloroflexales	Roseiflexineae	Roseiflexaceae	19007
Bacteria	Proteobacteria	Deltaproteobacteria	Desulfovibrionales	Desulfovibrionaceae	Desulfovibrio	18683
Bacteria	Firmicutes	Clostridia	Thermoanaerobacterales	Thermoanaerobacteraceae	Desulfovirgula	18477
Bacteria	Deinococcus-Thermus	Deinococci	Deinococcales	Deinococcaceae	Deinococcus	18228
Bacteria	Actinobacteria	Rubrobacteria	Rubrobacterales	Rubrobacteraceae	Rubrobacter	18199
Bacteria	Acidobacteria	Solibacteres	Solibacterales	unclassified Solibacterales	Bryobacter	18095
Bacteria	Acidobacteria	Acidobacteriia	Acidobacteriales	Acidobacteriaceae	unclassified Acidobacteriaceae	17914
Bacteria	Deinococcus-Thermus	Deinococci	Thermales	Thermaceae	Marinithermus	17788
Bacteria	unclassified Bacteria	Bacteria candidate phyla	candidate division NC10		Candidatus Methylomirabilis	17787
Bacteria	Acidobacteria	Acidobacteriia	Acidobacteriales	Acidobacteriaceae	Candidatus Koribacter	17349
Bacteria	Firmicutes	Clostridia	Clostridiales	Peptococcaceae	unclassified Peptococcaceae	17299
Bacteria	Candidatus Tectomicrobia				Candidatus Entotheonella	17075
Bacteria	Proteobacteria	Alphaproteobacteria	Rhizobiales	Bradyrhizobiaceae	Bradyrhizobium	16821
Bacteria	Gemmatimonadetes	Gemmatimonadetes <class>	Gemmatimonadales	Gemmatimonadaceae	Gemmatimonas	16654
Bacteria	Firmicutes	Clostridia	Clostridiales	unclassified Clostridiales	unclassified Clostridiales (miscellaneous)	16654
Bacteria	Chloroflexi	Ktedonobacteria	Thermogemmatisporales	Thermogemmatisporaceae	Thermogemmatispora	16350
Bacteria	Candidatus Tectomicrobia				Candidatus Entotheonella	16049
Bacteria	Chloroflexi	Anaerolineae	Anaerolineales	Anaerolineaceae	Anaerolinea	15895
Bacteria	unclassified Bacteria	Bacteria candidate phyla	Candidatus Acetothermia		environmental samples <Acetothermia>	15758
Bacteria	Acidobacteria	Acidobacteriia	Acidobacteriales	Acidobacteriaceae	Acidobacterium	15228
Bacteria	Candidatus Latescibacteria				unclassified Candidatus Latescibacteria	14921
Bacteria	unclassified Bacteria				Candidatus Kapabacteria	14892
Bacteria	unclassified Bacteria				Candidatus Kapabacteria	14892
Bacteria	Aquificae <phylum>	Aquificae	Aquificales	Aquificaceae	Thermocrinis	14263
Archaea	Thaumarchaeota	Nitrososphaeria	Nitrososphaerales	Nitrososphaeraceae	Nitrososphaera	14235
Bacteria	Proteobacteria	Deltaproteobacteria	Myxococcales	Anaeromyxobacteraceae	Anaeromyxobacter	14000
Bacteria	Firmicutes	Clostridia	Clostridiales	Symbiobacteriaceae	Symbiobacterium	13649
Bacteria	Deinococcus-Thermus	Deinococci	Thermales	Thermaceae	Thermus	13460
Bacteria	unclassified Bacteria	Bacteria candidate phyla	Patescibacteria group	Parcubacteria group	unclassified Parcubacteria group	13180
Bacteria	Proteobacteria	Deltaproteobacteria	Desulfuromonadales	Desulfuromonadaceae	Desulfuromonas	13163
Bacteria	Firmicutes	Clostridia	Thermoanaerobacterales	Thermoanaerobacteraceae	Moorella group	12824
Bacteria	Acidobacteria	Acidobacteriia	Acidobacteriales	Acidobacteriaceae	Terriglobus	12739
Archaea	Crenarchaeota	unclassified Crenarchaeota	Candidatus Nitrosocaldus		Candidatus Nitrosocaldus	12601
Bacteria	Cyanobacteria	Synechococcales		Synechococcaceae	Synechococcus	12493
Bacteria	Firmicutes	Clostridia	Thermoanaerobacterales	Thermoanaerobacteraceae	Thermanaeromonas	12467
Archaea	Crenarchaeota	unclassified Crenarchaeota	Candidatus Nitrosocaldus		Candidatus Nitrosocaldus	12402
Bacteria	Deinococcus-Thermus	Deinococci	Thermales	Thermaceae	Thermus	11917
Bacteria	Planctomycetes	Planctomycetia	Planctomycetales	Isosphaeraceae	Singulisphaera	11854
Bacteria	Actinobacteria	Actinobacteria	Corynebacteriales	Nocardiaceae	Nocardia	11595
Bacteria	Proteobacteria	Deltaproteobacteria	unclassified Deltaproteobacteria		Deferrisoma	11372
Bacteria	Chloroflexi	Ktedonobacteria	Ktedonobacterales	Ktedonobacteraceae	Ktedonobacter	11361
Bacteria	Acidobacteria	Acidobacteriia	Acidobacteriales	Acidobacteriaceae	Granulicella	11180
Bacteria	Nitrospirae	Nitrospira <class>	Nitrospirales	Nitrospiraceae	Thermodesulfovibrio	11151
Bacteria	Chloroflexi	Anaerolineae	Anaerolineales	Anaerolineaceae	Thermanaerothrix	11047
Bacteria	Deinococcus-Thermus	Deinococci	Thermales	Thermaceae	Thermus	10959
Bacteria	Cyanobacteria	Synechococcales		Leptolyngbyaceae	Leptolyngbya	10865
Bacteria	Acidobacteria	Acidobacteriia	Acidobacteriales	Acidobacteriaceae	unclassified Acidobacteriaceae	10705
Bacteria	Planctomycetes	Planctomycetia	Planctomycetales	Planctomycetaceae	unclassified Planctomycetaceae	10670
Bacteria	Proteobacteria	Betaproteobacteria	Burkholderiales	Burkholderiaceae	Burkholderia	10614
Archaea	Thaumarchaeota	Nitrososphaeria	Nitrososphaerales	Nitrososphaeraceae	Nitrososphaera	10443
Bacteria	Deinococcus-Thermus	Deinococci	Thermales	Thermaceae	Meiothermus	10417
Bacteria	Bacteroidetes		Bacteroidetes Order II. Incertae sedis	Rhodothermaceae	unclassified Rhodothermaceae	10289
Bacteria	Thermotogae <phylum>	Thermotogae	Thermotogales	Thermotogaceae	Thermotoga	10182
Bacteria	Proteobacteria	Deltaproteobacteria	Myxococcales	Polyangiaceae	Sorangium	10149
Bacteria	Proteobacteria	Deltaproteobacteria	Myxococcales	Polyangiaceae	Sorangium	10148
Bacteria	Chloroflexi	unclassified Chloroflexi			Kouleothrix	10133
Bacteria	Firmicutes	Clostridia	Clostridiales	Peptococcaceae	Desulfosporosinus	10128
Bacteria	Actinobacteria	Actinobacteria	Frankiales	Frankiaceae	Frankia	10064
Bacteria	Proteobacteria	Deltaproteobacteria	Syntrophobacterales	Syntrophobacteraceae	Desulfacinum	10057
Bacteria	Firmicutes	Bacilli	Bacillales	Alicyclobacillaceae	Kyrpidia	9937
Bacteria	Proteobacteria	Deltaproteobacteria	Syntrophobacterales	Syntrophaceae	Desulfobacca	9924
Bacteria	Gemmatimonadetes	Gemmatimonadetes <class>	Gemmatimonadales	Gemmatimonadaceae	Gemmatirosa	9858
Bacteria	Planctomycetes	Planctomycetia	Candidatus Brocadiales	Candidatus Brocadiaceae	Candidatus Brocadia	9664
Bacteria	Proteobacteria	Deltaproteobacteria	Syntrophobacterales	Syntrophobacteraceae	Thermodesulforhabdus	9633
Bacteria	Proteobacteria	Alphaproteobacteria	Sphingomonadales	Sphingomonadaceae	Sphingomonas	9580
Bacteria	Proteobacteria	Deltaproteobacteria	Desulfobacterales	Desulfobacteraceae	unclassified Desulfobacteraceae	9462
Bacteria	Chloroflexi	Chloroflexia	Chloroflexales	Chloroflexineae	Chloroflexaceae	9363
Bacteria	Firmicutes	Clostridia	Clostridiales	unclassified Clostridiales	unclassified Clostridiales (miscellaneous)	9286
Bacteria	Planctomycetes	Planctomycetia	Planctomycetales	Gemmataceae	Gemmata	9272
Bacteria	Cyanobacteria	Oscillatoriophycideae	Oscillatoriales	unclassified Oscillatoriales	unclassified Oscillatoriales (miscellaneous)	9228
Bacteria	Actinobacteria	Actinobacteria	Pseudonocardiales	Pseudonocardiaceae	Amycolatopsis	9225
Bacteria	Thermodesulfobacteria <phylum>	Thermodesulfobacteria	Thermodesulfobacteriales	Thermodesulfobacteriaceae	Thermodesulfatator	9188
Bacteria	Firmicutes	Clostridia	Thermoanaerobacterales	Thermoanaerobacteraceae	Moorella group	9144
Bacteria	Cyanobacteria	Gloeobacteria	Gloeobacterales	Gloeobacteraceae	Gloeobacter	9128
Bacteria	Deinococcus-Thermus	Deinococci	Thermales	Thermaceae	Thermus	9071
Bacteria	Candidatus Latescibacteria				unclassified Candidatus Latescibacteria	8873
Bacteria	Deinococcus-Thermus	Deinococci	Thermales	Thermaceae	Thermus	8812
Bacteria	Proteobacteria	Alphaproteobacteria	Rhizobiales	Phyllobacteriaceae	Mesorhizobium	8649
Bacteria	Proteobacteria	Alphaproteobacteria	Rhizobiales	unclassified Rhizobiales	unclassified Rhizobiales (miscellaneous)	8609
Bacteria	Actinobacteria	Actinobacteria	Streptosporangiales	Thermomonosporaceae	Actinomadura	8590
Bacteria	Firmicutes	Bacilli	Bacillales	Paenibacillaceae	Aneurinibacillus group	8580
Bacteria	Calditrichaeota				Caldithrix	8554
Bacteria	Gemmatimonadetes	Gemmatimonadetes <class>	Gemmatimonadales	Gemmatimonadaceae	Gemmatimonas	8516
Bacteria	Actinobacteria	Actinobacteria	Propionibacteriales	Nocardioidaceae	Nocardioides	8514
Bacteria	Proteobacteria	Betaproteobacteria	Burkholderiales	Comamonadaceae	Curvibacter	8510
Bacteria	Proteobacteria	Alphaproteobacteria	Rhizobiales	Rhizobiaceae	Rhizobium	8454
Bacteria	Firmicutes	Clostridia	Thermoanaerobacterales	Thermoanaerobacteraceae	Thermacetogenium	8375
Bacteria	Thermodesulfobacteria <phylum>	Thermodesulfobacteria	Thermodesulfobacteriales	Thermodesulfobacteriaceae	Thermodesulfobacterium	8306
Bacteria	Chloroflexi	Chloroflexia	Chloroflexales	Chloroflexineae	Chloroflexaceae	8304
Bacteria	Firmicutes	Bacilli	Bacillales	Bacillaceae	Hydrogenibacillus	8257
Bacteria	Proteobacteria	Deltaproteobacteria	Myxococcales	Myxococcaceae	Myxococcus	8209
Bacteria	Chloroflexi	Ktedonobacteria	Ktedonobacterales	Ktedonobacteraceae	Ktedonobacter	8201
Bacteria	Deinococcus-Thermus	Deinococci	Thermales	Thermaceae	Thermus	8118
Bacteria	Firmicutes	Bacilli	Bacillales	Bacillaceae	Geobacillus	8116
Bacteria	Chloroflexi	Anaerolineae	Anaerolineales	Anaerolineaceae	Anaerolinea	8073
Bacteria	Acidobacteria	Acidobacteriia	Acidobacteriales	Acidobacteriaceae	Silvibacterium	8070
Bacteria	Thermodesulfobacteria <phylum>	Thermodesulfobacteria	Thermodesulfobacteriales	Thermodesulfobacteriaceae	Thermosulfurimonas	8041
Bacteria	Actinobacteria	Actinobacteria	Corynebacteriales	Nocardiaceae	Rhodococcus	8005
Bacteria	Spirochaetes	Spirochaetia	Spirochaetales	Spirochaetaceae	Spirochaeta	7999
Bacteria	Chloroflexi	Dehalococcoidia	Dehalococcoidales	Dehalococcoidaceae	Dehalococcoides	7959
Bacteria	Chloroflexi	Chloroflexia	Chloroflexales	Chloroflexineae	Chloroflexaceae	7896
Bacteria	Aquificae <phylum>	Aquificae	Aquificales	Aquificales genera incertae sedis	Thermosulfidibacter	7806
Bacteria	Chloroflexi	Anaerolineae	Anaerolineales	Anaerolineaceae	Anaerolinea	7748
Archaea	Euryarchaeota	Methanomicrobia	Methanosarcinales	Candidatus Methanoperedenaceae	Candidatus Methanoperedens	7734
Bacteria	Dictyoglomi	Dictyoglomia	Dictyoglomales	Dictyoglomaceae	Dictyoglomus	7700
Bacteria	Deinococcus-Thermus	Deinococci	Thermales	Thermaceae	Thermus	7697
Bacteria	Planctomycetes	Planctomycetia	Planctomycetales	Planctomycetaceae	unclassified Planctomycetaceae	7689
Bacteria	Actinobacteria	Thermoleophilia	Solirubrobacterales	Solirubrobacteraceae	Solirubrobacter	7549
Bacteria	Planctomycetes	Planctomycetia	Planctomycetales	Isosphaeraceae	Paludisphaera	7466
Bacteria	Proteobacteria	Deltaproteobacteria	Myxococcales	Archangiaceae	Archangium	7460
Bacteria	Firmicutes	Clostridia	Clostridiales	Clostridiales Family XVII. Incertae Sedis	Sulfobacillus	7423
Bacteria	Verrucomicrobia	Verrucomicrobiae	Verrucomicrobiales	Verrucomicrobia subdivision 3	Pedosphaera	7383
Bacteria	Chloroflexi	Anaerolineae	Anaerolineales	Anaerolineaceae	Bellilinea	7382
Bacteria	Chloroflexi	Dehalococcoidia	Dehalococcoidales	Dehalococcoidaceae	Dehalococcoides	7325
Bacteria	Proteobacteria	Gammaproteobacteria	Chromatiales	Ectothiorhodospiraceae	Thioalkalivibrio	7325
Archaea	Euryarchaeota	Thermococci	Thermococcales	Thermococcaceae	Thermococcus	7280
Bacteria	Proteobacteria	Alphaproteobacteria	Rhizobiales	Methylobacteriaceae	Methylobacterium	7247
Bacteria	Firmicutes	Clostridia	Thermoanaerobacterales	Thermoanaerobacteraceae	Carboxydothermus	7187
Bacteria	Planctomycetes	Planctomycetia	Planctomycetales	unclassified Planctomycetales	unclassified Planctomycetales (miscellaneous)	7184
Bacteria	Proteobacteria	Betaproteobacteria	Burkholderiales	Burkholderiaceae	Paraburkholderia	7182
Bacteria	Firmicutes	Bacilli	Bacillales	Alicyclobacillaceae	Alicyclobacillus	7119
Bacteria	Firmicutes	Clostridia	Thermoanaerobacterales	Thermoanaerobacteraceae	Moorella group	7107
Bacteria	Bacteroidetes	Cytophagia	Cytophagales	Hymenobacteraceae	Hymenobacter	7098
Archaea	Thaumarchaeota	Nitrososphaeria	Nitrososphaerales	Nitrososphaeraceae	Candidatus Nitrosocosmicus	7082
Bacteria	Firmicutes	Clostridia	Clostridiales	Peptococcaceae	Candidatus Desulforudis	7045
Bacteria	Firmicutes	Bacilli	Bacillales	Thermoactinomycetaceae	Planifilum	7019
Bacteria	Synergistetes	Synergistia	Synergistales	Synergistaceae	Acetomicrobium	6967
Bacteria	Proteobacteria	Gammaproteobacteria	Oceanospirillales	Halomonadaceae	Halomonas	6931
Bacteria	Actinobacteria	Actinobacteria	Micromonosporales	Micromonosporaceae	Micromonospora	6855
Bacteria	unclassified Bacteria				Candidatus Vecturithrix	6805
Bacteria	Proteobacteria	Deltaproteobacteria	Desulfuromonadales	Desulfuromonadaceae	Pelobacter	6723
Bacteria	Planctomycetes	Planctomycetia	Planctomycetales	Planctomycetaceae	Planctomyces	6701
Bacteria	Aquificae <phylum>	Aquificae	Aquificales	Aquificaceae	Hydrogenivirga	6598
Archaea	Thaumarchaeota	Nitrosopumilales		Nitrosopumilaceae	Nitrosopumilus	6582
Bacteria	Chloroflexi	Chloroflexia	Herpetosiphonales	Herpetosiphonaceae	Herpetosiphon	6563
Bacteria	Actinobacteria	Actinobacteria	Micrococcales	Micrococcaceae	Arthrobacter	6547
Bacteria	Deinococcus-Thermus	Deinococci	Thermales	Thermaceae	Meiothermus	6514
Bacteria	Chloroflexi	Dehalococcoidia			Dehalogenimonas	6282
Bacteria	Firmicutes	Clostridia	Clostridiales	Clostridiaceae	Clostridium	6213
Bacteria	Firmicutes	Clostridia	Clostridiales	Syntrophomonadaceae	Syntrophothermus	6208
Bacteria	Gemmatimonadetes	Gemmatimonadetes <class>	Gemmatimonadales	Gemmatimonadaceae	Gemmatimonas	6172
Bacteria	Proteobacteria	Betaproteobacteria	Burkholderiales	Burkholderiaceae	Cupriavidus	6152
Bacteria	Firmicutes	Bacilli	Lactobacillales	Lactobacillaceae	Lactobacillus	6128
Bacteria	Firmicutes	Negativicutes	Selenomonadales	Selenomonadaceae	Selenomonas	6116
Bacteria	Proteobacteria	Deltaproteobacteria	Syntrophobacterales	Syntrophobacteraceae	Desulfacinum	6103
Bacteria	Deinococcus-Thermus	Deinococci	Thermales	Thermaceae	Meiothermus	6008
Bacteria	Proteobacteria	Betaproteobacteria	Burkholderiales	unclassified Burkholderiales	Tepidimonas	6004
Bacteria	Proteobacteria	Betaproteobacteria	Burkholderiales	Comamonadaceae	Variovorax	5992
Bacteria	Planctomycetes	Planctomycetia	Planctomycetales	Isosphaeraceae	Singulisphaera	5990
Bacteria	Proteobacteria	Deltaproteobacteria	Syntrophobacterales	Syntrophaceae	unclassified Syntrophaceae	5983
Bacteria	Proteobacteria	Alphaproteobacteria	Rhodospirillales	unclassified Rhodospirillales	unclassified Rhodospirillales (miscellaneous)	5979
Bacteria	Firmicutes	Clostridia	Clostridiales	Ruminococcaceae	Ruminiclostridium	5901
Bacteria	Chloroflexi	Chloroflexia	Chloroflexales	Chloroflexineae	Oscillochloridaceae	5870
Bacteria	Planctomycetes	Planctomycetia	Planctomycetales	Isosphaeraceae	Singulisphaera	5855
Bacteria	Acidobacteria	Acidobacteriia	Acidobacteriales	Acidobacteriaceae	Terracidiphilus	5848
Bacteria	Calditrichaeota				Caldithrix	5757
Bacteria	Proteobacteria	Betaproteobacteria	Burkholderiales	unclassified Burkholderiales	unclassified Burkholderiales (miscellaneous)	5757
Bacteria	Deinococcus-Thermus	Deinococci	Thermales	Thermaceae	Thermus	5731
Bacteria	Proteobacteria	Deltaproteobacteria	Myxococcales	unclassified Myxococcales	unclassified Myxococcales (miscellaneous)	5689
Bacteria	Acidobacteria	Acidobacteriia	Acidobacteriales	Acidobacteriaceae	Terriglobus	5680
Bacteria	Aquificae <phylum>	Aquificae	Aquificales	Aquificaceae	Hydrogenobacter	5679
Bacteria	Firmicutes	Clostridia	Thermoanaerobacterales	Thermoanaerobacteraceae	Fervidicola	5677
Bacteria	Aquificae <phylum>	Aquificae	Aquificales	Aquificaceae	Hydrogenobacter	5668
Bacteria	Acidobacteria	Acidobacteriia	Acidobacteriales	Acidobacteriaceae	unclassified Acidobacteriaceae	5667
Bacteria	Proteobacteria	Deltaproteobacteria	Desulfuromonadales	Geobacteraceae	Geobacter	5624
Bacteria	Firmicutes	Clostridia	Thermoanaerobacterales	Thermoanaerobacteraceae	Moorella group	5588
Bacteria	Gemmatimonadetes	Gemmatimonadetes <class>	Gemmatimonadales	Gemmatimonadaceae	Gemmatimonas	5564
Archaea	Euryarchaeota	Thermoplasmata	Thermoplasmatales	unclassified Thermoplasmatales	unclassified Thermoplasmatales (miscellaneous)	5550
Bacteria	Acidobacteria	Acidobacteriia	Acidobacteriales	Acidobacteriaceae	Acidobacterium	5531
Bacteria	Firmicutes	Clostridia	Clostridiales	Peptococcaceae	Pelotomaculum	5460
Bacteria	Actinobacteria	Actinobacteria	Micrococcales	Microbacteriaceae	Microbacterium	5395
Bacteria	Actinobacteria	Rubrobacteria	Rubrobacterales	Rubrobacteraceae	Rubrobacter	5382
Bacteria	Deinococcus-Thermus	Deinococci	Thermales	Thermaceae	Oceanithermus	5356
Bacteria	Firmicutes	Bacilli	Bacillales	Thermoactinomycetaceae	Thermoactinomyces	5356
Bacteria	Proteobacteria	Alphaproteobacteria	Rhodospirillales	Rhodospirillaceae	Azospirillum	5320
Bacteria	Proteobacteria	Betaproteobacteria	Burkholderiales	Oxalobacteraceae	Massilia	5303
Bacteria	Proteobacteria	Deltaproteobacteria	Desulfuromonadales	Geobacteraceae	unclassified Geobacteraceae	5301
Bacteria	Deinococcus-Thermus	Deinococci	Thermales	Thermaceae	Thermus	5288
Bacteria	Proteobacteria	Alphaproteobacteria	Rhizobiales	Bradyrhizobiaceae	Bosea	5278
Bacteria	Firmicutes	Clostridia	Clostridiales	Peptococcaceae	Desulfurispora	5255
Bacteria	Bacteroidetes	Sphingobacteriia	Sphingobacteriales	Sphingobacteriaceae	Pedobacter	5253
Archaea	Thaumarchaeota	unclassified Thaumarchaeota			Candidatus Nitrosotalea	5208
Bacteria	Actinobacteria	Actinobacteria	Streptosporangiales	Nocardiopsaceae	Nocardiopsis	5175
Bacteria	Bacteroidetes	Bacteroidia	Bacteroidales	Bacteroidaceae	Bacteroides	5146
Bacteria	Proteobacteria	Deltaproteobacteria	Syntrophobacterales	Syntrophaceae	Syntrophus	5139
Bacteria	Planctomycetes	Planctomycetia	Planctomycetales	Gemmataceae	Zavarzinella	5121
Bacteria	Chloroflexi	Dehalococcoidia			Dehalogenimonas	5086
Bacteria	Firmicutes	Clostridia	Thermoanaerobacterales	Thermoanaerobacteraceae	Thermoanaerobacter	5077
Bacteria	Firmicutes	Bacilli	Bacillales	Paenibacillaceae	Brevibacillus	5072
Bacteria	Planctomycetes	Planctomycetia	Planctomycetales	Gemmataceae	Gemmata	5059
Bacteria	Firmicutes	Bacilli	Bacillales	Paenibacillaceae	Brevibacillus	5046
Archaea	Thaumarchaeota	unclassified Thaumarchaeota			Candidatus Nitrosotenuis	5015
Bacteria	Actinobacteria	Actinobacteria	Geodermatophilales	Geodermatophilaceae	Geodermatophilus	4996
Bacteria	Planctomycetes	Planctomycetia	Candidatus Brocadiales	Candidatus Brocadiaceae	Candidatus Brocadia	4989
Bacteria	Firmicutes	Clostridia	Thermoanaerobacterales	Thermoanaerobacterales Family III. Incertae Sedis	Caldicellulosiruptor	4945
Bacteria	Actinobacteria	Actinobacteria	Corynebacteriales	Corynebacteriaceae	Corynebacterium	4941
Bacteria	Deinococcus-Thermus	Deinococci	Thermales	Thermaceae	Meiothermus	4924
Bacteria	Firmicutes	Bacilli	Bacillales	Paenibacillaceae	Cohnella	4909
Bacteria	Firmicutes	Bacilli	Bacillales	Bacillaceae	Calditerricola	4886
Bacteria	Proteobacteria	Deltaproteobacteria	Myxococcales	Polyangiaceae	Chondromyces	4876
Bacteria	Cyanobacteria	Oscillatoriophycideae	Oscillatoriales	unclassified Oscillatoriales	unclassified Oscillatoriales (miscellaneous)	4875
Bacteria	Proteobacteria	Gammaproteobacteria	Xanthomonadales	Xanthomonadaceae	Lysobacter	4841
Bacteria	Actinobacteria	Actinobacteria	Streptosporangiales	Streptosporangiaceae	Nonomuraea	4834
Bacteria	Nitrospirae	Nitrospira <class>	Nitrospirales	Nitrospiraceae	Nitrospira	4815
Bacteria	Acidobacteria	Acidobacteriia	Acidobacteriales	Acidobacteriaceae	Terriglobus	4814
Bacteria	Proteobacteria	Betaproteobacteria	Burkholderiales	Comamonadaceae	Acidovorax	4803
Bacteria	Firmicutes	Clostridia	Thermoanaerobacterales	Thermoanaerobacteraceae	Caldanaerobius	4787
Bacteria	Proteobacteria	Betaproteobacteria	Burkholderiales	Alcaligenaceae	Bordetella	4779
Bacteria	Gemmatimonadetes	Gemmatimonadetes <class>	Gemmatimonadales	Gemmatimonadaceae	Gemmatimonas	4777
Bacteria	Firmicutes	Clostridia	Thermoanaerobacterales	Thermoanaerobacteraceae	Caldanaerobacter	4769
Bacteria	Firmicutes	Clostridia	Clostridiales	Syntrophomonadaceae	Syntrophomonas	4752
Bacteria	unclassified Bacteria				Candidatus Moduliflexus	4724
Bacteria	Firmicutes	Clostridia	Clostridiales	Ruminococcaceae	Ruminococcus	4694
Bacteria	Proteobacteria	Betaproteobacteria	Burkholderiales	Comamonadaceae	Curvibacter	4693
Archaea	Crenarchaeota	Thermoprotei	Thermoproteales	Thermoproteaceae	Pyrobaculum	4680
Bacteria	Cyanobacteria	Gloeobacteria	Gloeobacterales	Gloeobacteraceae	Gloeobacter	4672
Bacteria	Proteobacteria	Betaproteobacteria	Burkholderiales	unclassified Burkholderiales	Tepidimonas	4667
Bacteria	Acidobacteria	Acidobacteriia	Acidobacteriales	Acidobacteriaceae	unclassified Acidobacteriaceae	4648
Bacteria	Proteobacteria	Gammaproteobacteria	Chromatiales	Chromatiaceae	Nitrosococcus	4597
Bacteria	Acidobacteria	Acidobacteriia	Acidobacteriales	Acidobacteriaceae	Bryocella	4580
Bacteria	Armatimonadetes	Fimbriimonadia	Fimbriimonadales	Fimbriimonadaceae	Fimbriimonas	4564
Bacteria	Deinococcus-Thermus	Deinococci	Thermales	Thermaceae	Meiothermus	4542
Bacteria	Actinobacteria	Thermoleophilia	Solirubrobacterales	Solirubrobacteraceae	Solirubrobacter	4526
Bacteria	Firmicutes	Clostridia	Clostridiales	Peptococcaceae	Desulfotomaculum	4484
Bacteria	Actinobacteria	Actinobacteria	Micromonosporales	Micromonosporaceae	Actinoplanes	4482
Bacteria	Firmicutes	Bacilli	Bacillales	Alicyclobacillaceae	Effusibacillus	4471
Bacteria	Firmicutes	Clostridia	Thermoanaerobacterales	Thermoanaerobacteraceae	Moorella group	4467
Bacteria	Verrucomicrobia	Verrucomicrobiae	Verrucomicrobiales	Verrucomicrobiaceae	Verrucomicrobium	4462
Bacteria	Cyanobacteria	Gloeobacteria	Gloeobacterales	Gloeobacteraceae	Gloeobacter	4456
Bacteria	Proteobacteria	Deltaproteobacteria	Myxococcales	Archangiaceae	Cystobacter	4436
Bacteria	Chloroflexi	Chloroflexia	Herpetosiphonales	Herpetosiphonaceae	Herpetosiphon	4433
Bacteria	Thermotogae <phylum>	Thermotogae	Thermotogales	Thermotogaceae	Pseudothermotoga	4402
Archaea	Euryarchaeota	Methanomicrobia	Methanosarcinales	Methanosarcinaceae	Methanosarcina	4399
Bacteria	Verrucomicrobia	Opitutae	Opitutales	Opitutaceae	unclassified Opitutaceae	4381
Bacteria	Chloroflexi	Dehalococcoidia			Dehalogenimonas	4327
Bacteria	Nitrospirae	Nitrospira <class>	Nitrospirales	Nitrospiraceae	Leptospirillum	4326
Bacteria	Proteobacteria	Deltaproteobacteria	Myxococcales	Anaeromyxobacteraceae	Anaeromyxobacter	4310
Bacteria	Firmicutes	Clostridia	Clostridiales	Peptococcaceae	Thermincola	4305
Bacteria	Proteobacteria	Gammaproteobacteria	Legionellales	Legionellaceae	Legionella	4301
Archaea	Euryarchaeota	Archaeoglobi	Archaeoglobales	Archaeoglobaceae	Archaeoglobus	4298
Bacteria	Acidobacteria	Acidobacteriia	Acidobacteriales	Acidobacteriaceae	Edaphobacter	4291
Bacteria	Acidobacteria	Acidobacteriia	Acidobacteriales	Acidobacteriaceae	Granulicella	4284
Bacteria	unclassified Bacteria	Bacteria candidate phyla	Patescibacteria group	Parcubacteria group	Candidatus Taylorbacteria	4267
Bacteria	Gemmatimonadetes	Gemmatimonadetes <class>	Gemmatimonadales	Gemmatimonadaceae	Gemmatimonas	4263
Bacteria	Thermodesulfobacteria <phylum>	Thermodesulfobacteria	Thermodesulfobacteriales	Thermodesulfobacteriaceae	Thermodesulfatator	4263
Bacteria	unclassified Bacteria	Bacteria candidate phyla	Patescibacteria group	Microgenomates group	Candidatus Woykebacteria	4252
Bacteria	Chloroflexi	Dehalococcoidia			Dehalogenimonas	4245
Bacteria	Dictyoglomi	Dictyoglomia	Dictyoglomales	Dictyoglomaceae	Dictyoglomus	4230
Archaea	Euryarchaeota	Methanomicrobia	Methanosarcinales	Candidatus Methanoperedenaceae	Candidatus Methanoperedens	4225
Bacteria	Planctomycetes	Planctomycetia	Planctomycetales	Gemmataceae	Gemmata	4200
Bacteria	Chloroflexi	Anaerolineae	Anaerolineales	Anaerolineaceae	Longilinea	4192
Bacteria	Actinobacteria	Thermoleophilia	Solirubrobacterales	Conexibacteraceae	Conexibacter	4166
Bacteria	Actinobacteria	Thermoleophilia	Solirubrobacterales	Conexibacteraceae	Conexibacter	4165
Bacteria	Actinobacteria	Nitriliruptoria	Nitriliruptorales	Nitriliruptoraceae	Nitriliruptor	4148
Bacteria	Firmicutes	Clostridia	Clostridiales	Peptococcaceae	Desulfotomaculum	4142
Bacteria	Acidobacteria	Acidobacteriia	Acidobacteriales	Acidobacteriaceae	unclassified Acidobacteriaceae	4069
Bacteria	Planctomycetes	Planctomycetia	Candidatus Brocadiales	Candidatus Brocadiaceae	Candidatus Scalindua	4064
Bacteria	Proteobacteria	Deltaproteobacteria	Myxococcales	Archangiaceae	Stigmatella	4064
Bacteria	Proteobacteria	Deltaproteobacteria	Syntrophobacterales	Syntrophobacteraceae	Syntrophobacter	4049
Bacteria	Candidatus Latescibacteria				unclassified Candidatus Latescibacteria	4045
Bacteria	Synergistetes	Synergistia	Synergistales	Synergistaceae	Acetomicrobium	4043
Bacteria	Proteobacteria				Candidatus Muproteobacteria	4041
Bacteria	Nitrospirae	Nitrospira <class>	Nitrospirales	Nitrospiraceae	Nitrospira	4037
Bacteria	Acidobacteria	Acidobacteriia	Acidobacteriales	Acidobacteriaceae	Granulicella	3999
Bacteria	Planctomycetes	Planctomycetia	Candidatus Brocadiales	Candidatus Brocadiaceae	Candidatus Brocadia	3986
[truncated: 653 more rows]
[truncated: 5,000 more columns]
